# Supplementary material for: EpiDBase: a manually curated database for small molecule modulators of epigenetic landscape
Source: Database (Oxford). 2015 Mar 16;2015:bav013. doi: 10.1093/database/bav013 (PMC4360624; doi:10.1093/database/bav013)
Supplement: Supplementary Data [file supp_bav013_suppl_data.zip]

Archive with 8 entries (8 files):
- File_S4.docx
- File_S5.tif
- File_S6.tif
- File_S7.pdf
- File_S8.sdf
- File_S1.doc
- File_S2.tif
- File_S3.doc
