# Supplementary material for: EpiDBase: a manually curated database for small molecule modulators of epigenetic landscape
Source: Database (Oxford). 2015 Mar 16;2015:bav013. doi: 10.1093/database/bav013 (PMC4360624; doi:10.1093/database/bav013)
Supplement: Supplementary Data [file supp_bav013_suppl_data.zip › File_S8.sdf]

1
 OpenBabel08241414562D

  9  9  0  0  0  0  0  0  0  0999 V2000
    0.8660    1.5000    0.0000 C   0  0  0  0  0  0  0  0  0  0  0  0
    1.7321    2.0000    0.0000 O   0  0  0  0  0  0  0  0  0  0  0  0
    0.0000    2.0000    0.0000 N   0  0  0  0  0  0  0  0  0  0  0  0
   -0.8660    1.5000    0.0000 C   0  0  0  0  0  0  0  0  0  0  0  0
   -1.7321    2.0000    0.0000 S   0  0  0  0  0  0  0  0  0  0  0  0
   -0.8660    0.5000    0.0000 N   0  0  0  0  0  0  0  0  0  0  0  0
    0.0000    0.0000    0.0000 C   0  0  0  0  0  0  0  0  0  0  0  0
    0.0000   -1.0000    0.0000 O   0  0  0  0  0  0  0  0  0  0  0  0
    0.8660    0.5000    0.0000 C   0  0  0  0  0  0  0  0  0  0  0  0
  1  2  2  0  0  0  0
  1  3  1  0  0  0  0
  3  4  1  0  0  0  0
  4  5  2  0  0  0  0
  4  6  1  0  0  0  0
  6  7  1  0  0  0  0
  7  8  2  0  0  0  0
  7  9  1  0  0  0  0
  9  1  1  0  0  0  0
M  END
$$$$
100
 OpenBabel08241414562D

  8  7  0  0  0  0  0  0  0  0999 V2000
    1.7321    0.0000    0.0000 C   0  0  0  0  0  0  0  0  0  0  0  0
    0.8660    0.5000    0.0000 C   0  0  0  0  0  0  0  0  0  0  0  0
    0.0000    0.0000    0.0000 O   0  0  0  0  0  0  0  0  0  0  0  0
    2.5981    0.5000    0.0000 C   0  0  0  0  0  0  0  0  0  0  0  0
    3.4641    0.0000    0.0000 C   0  0  0  0  0  0  0  0  0  0  0  0
    4.3301    0.5000    0.0000 C   0  0  0  0  0  0  0  0  0  0  0  0
    5.1962    0.0000    0.0000 C   0  0  0  0  0  0  0  0  0  0  0  0
    6.0622    0.5000    0.0000 N   0  0  0  0  0  0  0  0  0  0  0  0
  1  2  1  0  0  0  0
  1  4  1  0  0  0  0
  2  3  2  0  0  0  0
  4  5  1  0  0  0  0
  5  6  1  0  0  0  0
  6  7  1  0  0  0  0
  7  8  1  0  0  0  0
M  END
$$$$
104
 OpenBabel08241414562D

  5  5  0  0  0  0  0  0  0  0999 V2000
   -0.3090    0.9511    0.0000 C   0  0  0  0  0  0  0  0  0  0  0  0
    0.0000    0.0000    0.0000 C   0  0  0  0  0  0  0  0  0  0  0  0
    1.0000    0.0000    0.0000 C   0  0  0  0  0  0  0  0  0  0  0  0
    1.3090    0.9511    0.0000 C   0  0  0  0  0  0  0  0  0  0  0  0
    0.5000    1.5388    0.0000 N   0  0  0  0  0  0  0  0  0  0  0  0
  1  2  2  0  0  0  0
  2  3  1  0  0  0  0
  3  4  2  0  0  0  0
  4  5  1  0  0  0  0
  5  1  1  0  0  0  0
M  END
$$$$
105
 OpenBabel08241414562D

  6  6  0  0  0  0  0  0  0  0999 V2000
    0.8660    0.5000    0.0000 C   0  0  0  0  0  0  0  0  0  0  0  0
    0.8660    1.5000    0.0000 C   0  0  0  0  0  0  0  0  0  0  0  0
    0.0000    2.0000    0.0000 C   0  0  0  0  0  0  0  0  0  0  0  0
   -0.8660    1.5000    0.0000 C   0  0  0  0  0  0  0  0  0  0  0  0
   -0.8660    0.5000    0.0000 C   0  0  0  0  0  0  0  0  0  0  0  0
    0.0000    0.0000    0.0000 C   0  0  0  0  0  0  0  0  0  0  0  0
  1  2  2  0  0  0  0
  2  3  1  0  0  0  0
  3  4  1  0  0  0  0
  4  5  1  0  0  0  0
  5  6  1  0  0  0  0
  6  1  1  0  0  0  0
M  END
$$$$
106
 OpenBabel08241414562D

  6  5  0  0  0  0  0  0  0  0999 V2000
    0.8660    0.5000    0.0000 C   0  0  0  0  0  0  0  0  0  0  0  0
    0.0000    0.0000    0.0000 S   0  0  0  0  0  0  0  0  0  0  0  0
    1.7321    0.0000    0.0000 C   0  0  0  0  0  0  0  0  0  0  0  0
    2.5981    0.5000    0.0000 C   0  0  0  0  0  0  0  0  0  0  0  0
    2.5981    1.5000    0.0000 C   0  0  0  0  0  0  0  0  0  0  0  0
    3.4641    0.0000    0.0000 C   0  0  0  0  0  0  0  0  0  0  0  0
  1  2  2  0  0  0  0
  1  3  1  0  0  0  0
  3  4  1  0  0  0  0
  4  5  1  0  0  0  0
  4  6  1  0  0  0  0
M  END
$$$$
107
 OpenBabel08241414562D

  6  5  0  0  0  0  0  0  0  0999 V2000
    0.8660    0.5000    0.0000 C   0  0  0  0  0  0  0  0  0  0  0  0
    0.0000    0.0000    0.0000 O   0  0  0  0  0  0  0  0  0  0  0  0
    1.7321    0.0000    0.0000 C   0  0  0  0  0  0  0  0  0  0  0  0
    2.5981    0.5000    0.0000 C   0  0  0  0  0  0  0  0  0  0  0  0
    2.5981    1.5000    0.0000 C   0  0  0  0  0  0  0  0  0  0  0  0
    3.4641    0.0000    0.0000 C   0  0  0  0  0  0  0  0  0  0  0  0
  1  2  2  0  0  0  0
  1  3  1  0  0  0  0
  3  4  1  0  0  0  0
  4  5  1  0  0  0  0
  4  6  1  0  0  0  0
M  END
$$$$
109
 OpenBabel08241414562D

  6  6  0  0  0  0  0  0  0  0999 V2000
    0.0000    0.0000    0.0000 C   0  0  0  0  0  0  0  0  0  0  0  0
    1.0000    0.0000    0.0000 C   0  0  0  0  0  0  0  0  0  0  0  0
    1.3090    0.9511    0.0000 C   0  0  0  0  0  0  0  0  0  0  0  0
    2.2601    1.2601    0.0000 O   0  0  0  0  0  0  0  0  0  0  0  0
    0.5000    1.5388    0.0000 O   0  0  0  0  0  0  0  0  0  0  0  0
   -0.3090    0.9511    0.0000 N   0  0  0  0  0  0  0  0  0  0  0  0
  1  2  2  0  0  0  0
  2  3  1  0  0  0  0
  3  4  2  0  0  0  0
  3  5  1  0  0  0  0
  5  6  1  0  0  0  0
  6  1  1  0  0  0  0
M  END
$$$$
109
 OpenBabel08241414562D

  6  6  0  0  0  0  0  0  0  0999 V2000
    0.0000    0.0000    0.0000 C   0  0  0  0  0  0  0  0  0  0  0  0
    1.0000    0.0000    0.0000 C   0  0  0  0  0  0  0  0  0  0  0  0
    1.3090    0.9511    0.0000 C   0  0  0  0  0  0  0  0  0  0  0  0
    2.2601    1.2601    0.0000 O   0  0  0  0  0  0  0  0  0  0  0  0
    0.5000    1.5388    0.0000 O   0  0  0  0  0  0  0  0  0  0  0  0
   -0.3090    0.9511    0.0000 N   0  0  0  0  0  0  0  0  0  0  0  0
  1  2  2  0  0  0  0
  2  3  1  0  0  0  0
  3  4  2  0  0  0  0
  3  5  1  0  0  0  0
  5  6  1  0  0  0  0
  6  1  1  0  0  0  0
M  END
$$$$
11
 OpenBabel08241414562D

  7  7  0  0  0  0  0  0  0  0999 V2000
    0.0000    0.0000    0.0000 C   0  0  0  0  0  0  0  0  0  0  0  0
   -0.3090    0.9511    0.0000 C   0  0  0  0  0  0  0  0  0  0  0  0
   -1.2601    1.2601    0.0000 O   0  0  0  0  0  0  0  0  0  0  0  0
    0.5000    1.5388    0.0000 N   0  0  0  0  0  0  0  0  0  0  0  0
    1.3090    0.9511    0.0000 C   0  0  0  0  0  0  0  0  0  0  0  0
    2.2601    1.2601    0.0000 O   0  0  0  0  0  0  0  0  0  0  0  0
    1.0000    0.0000    0.0000 C   0  0  0  0  0  0  0  0  0  0  0  0
  1  2  1  0  0  0  0
  2  3  2  0  0  0  0
  2  4  1  0  0  0  0
  4  5  1  0  0  0  0
  5  6  2  0  0  0  0
  5  7  1  0  0  0  0
  7  1  2  0  0  0  0
M  END
$$$$
110
 OpenBabel08241414562D

  5  5  0  0  0  0  0  0  0  0999 V2000
   -0.3090    0.9511    0.0000 C   0  0  0  0  0  0  0  0  0  0  0  0
    0.5000    1.5388    0.0000 O   0  0  0  0  0  0  0  0  0  0  0  0
    1.3090    0.9511    0.0000 C   0  0  0  0  0  0  0  0  0  0  0  0
    1.0000    0.0000    0.0000 C   0  0  0  0  0  0  0  0  0  0  0  0
    0.0000    0.0000    0.0000 C   0  0  0  0  0  0  0  0  0  0  0  0
  1  2  1  0  0  0  0
  2  3  1  0  0  0  0
  3  4  1  0  0  0  0
  4  5  1  0  0  0  0
  5  1  1  0  0  0  0
M  END
$$$$
111
 OpenBabel08241414562D

  9 10  0  0  0  0  0  0  0  0999 V2000
   -0.8660   -0.5000    0.0000 C   0  0  0  0  0  0  0  0  0  0  0  0
    0.0000    0.0000    0.0000 C   0  0  0  0  0  0  0  0  0  0  0  0
    0.0000    1.0000    0.0000 C   0  0  0  0  0  0  0  0  0  0  0  0
   -0.8660    1.5000    0.0000 N   0  0  0  0  0  0  0  0  0  0  0  0
   -1.7321    1.0000    0.0000 C   0  0  0  0  0  0  0  0  0  0  0  0
   -1.7321    0.0000    0.0000 N   0  0  0  0  0  0  0  0  0  0  0  0
    0.9511    1.3090    0.0000 N   0  0  0  0  0  0  0  0  0  0  0  0
    1.5388    0.5000    0.0000 C   0  0  0  0  0  0  0  0  0  0  0  0
    0.9511   -0.3090    0.0000 N   0  0  0  0  0  0  0  0  0  0  0  0
  1  2  2  0  0  0  0
  2  3  1  0  0  0  0
  3  4  2  0  0  0  0
  3  7  1  0  0  0  0
  4  5  1  0  0  0  0
  5  6  2  0  0  0  0
  6  1  1  0  0  0  0
  7  8  1  0  0  0  0
  8  9  2  0  0  0  0
  9  2  1  0  0  0  0
M  END
$$$$
112
 OpenBabel08241414562D

  6  6  0  0  0  0  0  0  0  0999 V2000
    0.0000    2.0000    0.0000 N   0  3  0  0  0  0  0  0  0  0  0  0
    0.8660    1.5000    0.0000 C   0  0  0  0  0  0  0  0  0  0  0  0
    0.8660    0.5000    0.0000 C   0  0  0  0  0  0  0  0  0  0  0  0
    0.0000    0.0000    0.0000 C   0  0  0  0  0  0  0  0  0  0  0  0
   -0.8660    0.5000    0.0000 C   0  0  0  0  0  0  0  0  0  0  0  0
   -0.8660    1.5000    0.0000 C   0  0  0  0  0  0  0  0  0  0  0  0
  1  2  1  0  0  0  0
  2  3  2  0  0  0  0
  3  4  1  0  0  0  0
  4  5  2  0  0  0  0
  5  6  1  0  0  0  0
  6  1  2  0  0  0  0
M  CHG  1   1   1
M  END
$$$$
114
 OpenBabel08241414562D

  5  5  0  0  0  0  0  0  0  0999 V2000
    1.0000    0.0000    0.0000 C   0  0  0  0  0  0  0  0  0  0  0  0
    1.3090    0.9511    0.0000 C   0  0  0  0  0  0  0  0  0  0  0  0
    0.5000    1.5388    0.0000 O   0  0  0  0  0  0  0  0  0  0  0  0
   -0.3090    0.9511    0.0000 C   0  0  0  0  0  0  0  0  0  0  0  0
    0.0000    0.0000    0.0000 C   0  0  0  0  0  0  0  0  0  0  0  0
  1  2  2  0  0  0  0
  2  3  1  0  0  0  0
  3  4  1  0  0  0  0
  4  5  2  0  0  0  0
  5  1  1  0  0  0  0
M  END
$$$$
114
 OpenBabel08241414562D

  5  5  0  0  0  0  0  0  0  0999 V2000
    1.0000    0.0000    0.0000 C   0  0  0  0  0  0  0  0  0  0  0  0
    1.3090    0.9511    0.0000 C   0  0  0  0  0  0  0  0  0  0  0  0
    0.5000    1.5388    0.0000 O   0  0  0  0  0  0  0  0  0  0  0  0
   -0.3090    0.9511    0.0000 C   0  0  0  0  0  0  0  0  0  0  0  0
    0.0000    0.0000    0.0000 C   0  0  0  0  0  0  0  0  0  0  0  0
  1  2  2  0  0  0  0
  2  3  1  0  0  0  0
  3  4  1  0  0  0  0
  4  5  2  0  0  0  0
  5  1  1  0  0  0  0
M  END
$$$$
115
 OpenBabel08241414562D

 10 11  0  0  0  0  0  0  0  0999 V2000
   -1.7024   -2.9487    0.0000 C   0  0  0  0  0  0  0  0  0  0  0  0
   -0.8364   -2.4487    0.0000 C   0  0  0  0  0  0  0  0  0  0  0  0
   -0.8364   -1.4487    0.0000 C   0  0  0  0  0  0  0  0  0  0  0  0
   -1.7024   -0.9487    0.0000 N   0  0  0  0  0  0  0  0  0  0  0  0
   -2.5685   -1.4487    0.0000 C   0  0  0  0  0  0  0  0  0  0  0  0
   -2.5685   -2.4487    0.0000 N   0  0  0  0  0  0  0  0  0  0  0  0
    0.1146   -1.1397    0.0000 N   0  0  0  0  0  0  0  0  0  0  0  0
    0.7024   -1.9487    0.0000 C   0  0  0  0  0  0  0  0  0  0  0  0
    1.7024   -1.9487    0.0000 Br  0  0  0  0  0  0  0  0  0  0  0  0
    0.1146   -2.7577    0.0000 N   0  0  0  0  0  0  0  0  0  0  0  0
  1  2  2  0  0  0  0
  2  3  1  0  0  0  0
  3  4  2  0  0  0  0
  3  7  1  0  0  0  0
  4  5  1  0  0  0  0
  5  6  2  0  0  0  0
  6  1  1  0  0  0  0
  7  8  1  0  0  0  0
  8  9  1  0  0  0  0
  8 10  2  0  0  0  0
 10  2  1  0  0  0  0
M  END
$$$$
116
 OpenBabel08241414562D

  8  8  0  0  0  0  0  0  0  0999 V2000
   -0.8660    0.5000    0.0000 N   0  0  0  0  0  0  0  0  0  0  0  0
   -0.8660    1.5000    0.0000 C   0  0  0  0  0  0  0  0  0  0  0  0
   -1.7321    2.0000    0.0000 S   0  0  0  0  0  0  0  0  0  0  0  0
    0.0000    2.0000    0.0000 N   0  0  0  0  0  0  0  0  0  0  0  0
    0.8660    1.5000    0.0000 C   0  0  0  0  0  0  0  0  0  0  0  0
    1.7321    2.0000    0.0000 O   0  0  0  0  0  0  0  0  0  0  0  0
    0.8660    0.5000    0.0000 C   0  0  0  0  0  0  0  0  0  0  0  0
    0.0000    0.0000    0.0000 C   0  0  0  0  0  0  0  0  0  0  0  0
  1  2  1  0  0  0  0
  2  3  2  0  0  0  0
  2  4  1  0  0  0  0
  4  5  1  0  0  0  0
  5  6  2  0  0  0  0
  5  7  1  0  0  0  0
  7  8  1  0  0  0  0
  8  1  1  0  0  0  0
M  END
$$$$
118
 OpenBabel08241414562D

  9 10  0  0  0  0  0  0  0  0999 V2000
    1.5388    0.5000    0.0000 C   0  0  0  0  0  0  0  0  0  0  0  0
    0.9511   -0.3090    0.0000 O   0  0  0  0  0  0  0  0  0  0  0  0
    0.0000    0.0000    0.0000 C   0  0  0  0  0  0  0  0  0  0  0  0
    0.0000    1.0000    0.0000 C   0  0  0  0  0  0  0  0  0  0  0  0
    0.9511    1.3090    0.0000 C   0  0  0  0  0  0  0  0  0  0  0  0
   -0.8660    1.5000    0.0000 C   0  0  0  0  0  0  0  0  0  0  0  0
   -1.7321    1.0000    0.0000 C   0  0  0  0  0  0  0  0  0  0  0  0
   -1.7321    0.0000    0.0000 C   0  0  0  0  0  0  0  0  0  0  0  0
   -0.8660   -0.5000    0.0000 C   0  0  0  0  0  0  0  0  0  0  0  0
  1  2  1  0  0  0  0
  2  3  1  0  0  0  0
  3  4  2  0  0  0  0
  4  5  1  0  0  0  0
  4  6  1  0  0  0  0
  5  1  2  0  0  0  0
  6  7  2  0  0  0  0
  7  8  1  0  0  0  0
  8  9  2  0  0  0  0
  9  3  1  0  0  0  0
M  END
$$$$
118
 OpenBabel08241414562D

  9 10  0  0  0  0  0  0  0  0999 V2000
    1.5388    0.5000    0.0000 C   0  0  0  0  0  0  0  0  0  0  0  0
    0.9511   -0.3090    0.0000 O   0  0  0  0  0  0  0  0  0  0  0  0
    0.0000    0.0000    0.0000 C   0  0  0  0  0  0  0  0  0  0  0  0
    0.0000    1.0000    0.0000 C   0  0  0  0  0  0  0  0  0  0  0  0
    0.9511    1.3090    0.0000 C   0  0  0  0  0  0  0  0  0  0  0  0
   -0.8660    1.5000    0.0000 C   0  0  0  0  0  0  0  0  0  0  0  0
   -1.7321    1.0000    0.0000 C   0  0  0  0  0  0  0  0  0  0  0  0
   -1.7321    0.0000    0.0000 C   0  0  0  0  0  0  0  0  0  0  0  0
   -0.8660   -0.5000    0.0000 C   0  0  0  0  0  0  0  0  0  0  0  0
  1  2  1  0  0  0  0
  2  3  1  0  0  0  0
  3  4  2  0  0  0  0
  4  5  1  0  0  0  0
  4  6  1  0  0  0  0
  5  1  2  0  0  0  0
  6  7  2  0  0  0  0
  7  8  1  0  0  0  0
  8  9  2  0  0  0  0
  9  3  1  0  0  0  0
M  END
$$$$
119
 OpenBabel08241414562D

  9 10  0  0  0  0  0  0  0  0999 V2000
    1.5388    0.5000    0.0000 C   0  0  0  0  0  0  0  0  0  0  0  0
    0.9511   -0.3090    0.0000 S   0  0  0  0  0  0  0  0  0  0  0  0
    0.0000    0.0000    0.0000 C   0  0  0  0  0  0  0  0  0  0  0  0
    0.0000    1.0000    0.0000 C   0  0  0  0  0  0  0  0  0  0  0  0
    0.9511    1.3090    0.0000 C   0  0  0  0  0  0  0  0  0  0  0  0
   -0.8660    1.5000    0.0000 C   0  0  0  0  0  0  0  0  0  0  0  0
   -1.7321    1.0000    0.0000 C   0  0  0  0  0  0  0  0  0  0  0  0
   -1.7321    0.0000    0.0000 C   0  0  0  0  0  0  0  0  0  0  0  0
   -0.8660   -0.5000    0.0000 C   0  0  0  0  0  0  0  0  0  0  0  0
  1  2  1  0  0  0  0
  2  3  1  0  0  0  0
  3  4  2  0  0  0  0
  4  5  1  0  0  0  0
  4  6  1  0  0  0  0
  5  1  2  0  0  0  0
  6  7  2  0  0  0  0
  7  8  1  0  0  0  0
  8  9  2  0  0  0  0
  9  3  1  0  0  0  0
M  END
$$$$
120
 OpenBabel08241414562D

  9 10  0  0  0  0  0  0  0  0999 V2000
   -1.5388    0.5000    0.0000 C   0  0  0  0  0  0  0  0  0  0  0  0
   -0.9511   -0.3090    0.0000 S   0  0  0  0  0  0  0  0  0  0  0  0
    0.0000    0.0000    0.0000 C   0  0  0  0  0  0  0  0  0  0  0  0
    0.0000    1.0000    0.0000 C   0  0  0  0  0  0  0  0  0  0  0  0
   -0.9511    1.3090    0.0000 C   0  0  0  0  0  0  0  0  0  0  0  0
    0.8660    1.5000    0.0000 C   0  0  0  0  0  0  0  0  0  0  0  0
    1.7321    1.0000    0.0000 C   0  0  0  0  0  0  0  0  0  0  0  0
    1.7321    0.0000    0.0000 C   0  0  0  0  0  0  0  0  0  0  0  0
    0.8660   -0.5000    0.0000 C   0  0  0  0  0  0  0  0  0  0  0  0
  1  2  1  0  0  0  0
  2  3  1  0  0  0  0
  3  4  2  0  0  0  0
  4  5  1  0  0  0  0
  4  6  1  0  0  0  0
  5  1  2  0  0  0  0
  6  7  1  0  0  0  0
  7  8  1  0  0  0  0
  8  9  1  0  0  0  0
  9  3  1  0  0  0  0
M  END
$$$$
121
 OpenBabel08241414562D

 11 12  0  0  0  0  0  0  0  0999 V2000
    0.8660    0.5000    0.0000 C   0  0  0  0  0  0  0  0  0  0  0  0
    0.0000    0.0000    0.0000 C   0  0  0  0  0  0  0  0  0  0  0  0
    0.0000   -1.0000    0.0000 O   0  0  0  0  0  0  0  0  0  0  0  0
   -0.8660    0.5000    0.0000 C   0  0  1  0  0  0  0  0  0  0  0  0
   -0.8660    1.5000    0.0000 C   0  0  0  0  0  0  0  0  0  0  0  0
   -1.7321    2.0000    0.0000 O   0  0  0  0  0  0  0  0  0  0  0  0
    0.0000    2.0000    0.0000 C   0  0  1  0  0  0  0  0  0  0  0  0
    0.8660    1.5000    0.0000 C   0  0  0  0  0  0  0  0  0  0  0  0
    2.1856    2.5856    0.0000 C   0  0  0  0  0  0  0  0  0  0  0  0
    2.1856    1.5856    0.0000 C   0  0  0  0  0  0  0  0  0  0  0  0
    1.3196    1.0856    0.0000 C   0  0  0  0  0  0  0  0  0  0  0  0
  1  2  1  0  0  0  0
  2  3  2  0  0  0  0
  4  2  1  1  0  0  0
  4  5  1  0  0  0  0
  4 11  1  0  0  0  0
  5  6  2  0  0  0  0
  7  5  1  6  0  0  0
  7  8  1  0  0  0  0
  7  9  1  0  0  0  0
  8  1  2  0  0  0  0
  9 10  1  0  0  0  0
 10 11  1  0  0  0  0
M  END
$$$$
123
 OpenBabel08241414562D

 16 18  0  0  0  0  0  0  0  0999 V2000
   -0.8660    0.2321    0.0000 C   0  0  0  0  0  0  0  0  0  0  0  0
   -0.3660   -0.6340    0.0000 C   0  0  0  0  0  0  0  0  0  0  0  0
   -0.8660   -1.5000    0.0000 O   0  0  0  0  0  0  0  0  0  0  0  0
    0.6340   -0.6340    0.0000 C   0  0  0  0  0  0  0  0  0  0  0  0
    1.1340    0.2321    0.0000 C   0  0  0  0  0  0  0  0  0  0  0  0
    0.6340    1.0981    0.0000 C   0  0  0  0  0  0  0  0  0  0  0  0
    1.1340    1.9641    0.0000 O   0  0  0  0  0  0  0  0  0  0  0  0
   -0.3660    1.0981    0.0000 C   0  0  0  0  0  0  0  0  0  0  0  0
   -0.8660    1.9641    0.0000 C   0  0  0  0  0  0  0  0  0  0  0  0
   -1.8660    1.9641    0.0000 C   0  0  0  0  0  0  0  0  0  0  0  0
   -2.3660    1.0981    0.0000 C   0  0  0  0  0  0  0  0  0  0  0  0
   -1.8660    0.2321    0.0000 C   0  0  0  0  0  0  0  0  0  0  0  0
    2.1340    0.2321    0.0000 C   0  0  0  0  0  0  0  0  0  0  0  0
    2.6340   -0.6340    0.0000 C   0  0  0  0  0  0  0  0  0  0  0  0
    2.1340   -1.5000    0.0000 C   0  0  0  0  0  0  0  0  0  0  0  0
    1.1340   -1.5000    0.0000 C   0  0  0  0  0  0  0  0  0  0  0  0
  1  2  1  0  0  0  0
  2  3  2  0  0  0  0
  2  4  1  0  0  0  0
  4  5  2  0  0  0  0
  5  6  1  0  0  0  0
  5 13  1  0  0  0  0
  6  7  2  0  0  0  0
  6  8  1  0  0  0  0
  8  1  2  0  0  0  0
  8  9  1  0  0  0  0
  9 10  2  0  0  0  0
 10 11  1  0  0  0  0
 11 12  2  0  0  0  0
 12  1  1  0  0  0  0
 13 14  2  0  0  0  0
 14 15  1  0  0  0  0
 15 16  2  0  0  0  0
 16  4  1  0  0  0  0
M  END
$$$$
124
 OpenBabel08241414562D

  7  6  0  0  0  0  0  0  0  0999 V2000
    4.3301    0.5000    0.0000 C   0  0  0  0  0  0  0  0  0  0  0  0
    5.1962    0.0000    0.0000 O   0  0  0  0  0  0  0  0  0  0  0  0
    3.4641    0.0000    0.0000 C   0  0  0  0  0  0  0  0  0  0  0  0
    2.5981    0.5000    0.0000 C   0  0  0  0  0  0  0  0  0  0  0  0
    1.7321    0.0000    0.0000 C   0  0  0  0  0  0  0  0  0  0  0  0
    0.8660    0.5000    0.0000 C   0  0  0  0  0  0  0  0  0  0  0  0
    0.0000    0.0000    0.0000 O   0  0  0  0  0  0  0  0  0  0  0  0
  1  2  2  0  0  0  0
  1  3  1  0  0  0  0
  3  4  1  0  0  0  0
  4  5  1  0  0  0  0
  5  6  1  0  0  0  0
  6  7  2  0  0  0  0
M  END
$$$$
126
 OpenBabel08241414562D

  6  6  0  0  0  0  0  0  0  0999 V2000
    0.0000    0.0000    0.0000 N   0  0  0  0  0  0  0  0  0  0  0  0
   -0.8660    0.5000    0.0000 C   0  0  0  0  0  0  0  0  0  0  0  0
   -0.8660    1.5000    0.0000 C   0  0  0  0  0  0  0  0  0  0  0  0
    0.0000    2.0000    0.0000 S   0  0  0  0  0  0  0  0  0  0  0  0
    0.8660    1.5000    0.0000 C   0  0  0  0  0  0  0  0  0  0  0  0
    0.8660    0.5000    0.0000 C   0  0  0  0  0  0  0  0  0  0  0  0
  1  2  1  0  0  0  0
  2  3  1  0  0  0  0
  3  4  1  0  0  0  0
  4  5  1  0  0  0  0
  5  6  1  0  0  0  0
  6  1  1  0  0  0  0
M  END
$$$$
127
 OpenBabel08241414562D

  6  6  0  0  0  0  0  0  0  0999 V2000
    0.0000    0.0000    0.0000 N   0  0  0  0  0  0  0  0  0  0  0  0
   -0.8660    0.5000    0.0000 C   0  0  0  0  0  0  0  0  0  0  0  0
   -0.8660    1.5000    0.0000 C   0  0  0  0  0  0  0  0  0  0  0  0
    0.0000    2.0000    0.0000 O   0  0  0  0  0  0  0  0  0  0  0  0
    0.8660    1.5000    0.0000 C   0  0  0  0  0  0  0  0  0  0  0  0
    0.8660    0.5000    0.0000 C   0  0  0  0  0  0  0  0  0  0  0  0
  1  2  1  0  0  0  0
  2  3  1  0  0  0  0
  3  4  1  0  0  0  0
  4  5  1  0  0  0  0
  5  6  1  0  0  0  0
  6  1  1  0  0  0  0
M  END
$$$$
128
 OpenBabel08241414562D

 10 11  0  0  0  0  0  0  0  0999 V2000
   -1.7321    0.0000    0.0000 C   0  0  0  0  0  0  0  0  0  0  0  0
   -0.8660   -0.5000    0.0000 C   0  0  0  0  0  0  0  0  0  0  0  0
    0.0000    0.0000    0.0000 C   0  0  0  0  0  0  0  0  0  0  0  0
    0.0000    1.0000    0.0000 C   0  0  0  0  0  0  0  0  0  0  0  0
   -0.8660    1.5000    0.0000 C   0  0  0  0  0  0  0  0  0  0  0  0
   -1.7321    1.0000    0.0000 C   0  0  0  0  0  0  0  0  0  0  0  0
    0.8660    1.5000    0.0000 C   0  0  0  0  0  0  0  0  0  0  0  0
    1.7321    1.0000    0.0000 C   0  0  0  0  0  0  0  0  0  0  0  0
    1.7321    0.0000    0.0000 C   0  0  0  0  0  0  0  0  0  0  0  0
    0.8660   -0.5000    0.0000 C   0  0  0  0  0  0  0  0  0  0  0  0
  1  2  1  0  0  0  0
  2  3  2  0  0  0  0
  3  4  1  0  0  0  0
  4  5  2  0  0  0  0
  4  7  1  0  0  0  0
  5  6  1  0  0  0  0
  6  1  2  0  0  0  0
  7  8  1  0  0  0  0
  8  9  1  0  0  0  0
  9 10  1  0  0  0  0
 10  3  1  0  0  0  0
M  END
$$$$
129
 OpenBabel08241414562D

  5  5  0  0  0  0  0  0  0  0999 V2000
    0.0000    0.0000    0.0000 C   0  0  0  0  0  0  0  0  0  0  0  0
    1.0000    0.0000    0.0000 N   0  0  0  0  0  0  0  0  0  0  0  0
    1.3090    0.9511    0.0000 C   0  0  0  0  0  0  0  0  0  0  0  0
    0.5000    1.5388    0.0000 S   0  0  0  0  0  0  0  0  0  0  0  0
   -0.3090    0.9511    0.0000 C   0  0  0  0  0  0  0  0  0  0  0  0
  1  2  1  0  0  0  0
  2  3  2  0  0  0  0
  3  4  1  0  0  0  0
  4  5  1  0  0  0  0
  5  1  2  0  0  0  0
M  END
$$$$
13
 OpenBabel08241414562D

 15 17  0  0  0  0  0  0  0  0999 V2000
   -0.6691   -0.7431    0.0000 C   0  0  0  0  0  0  0  0  0  0  0  0
   -1.6473   -0.5352    0.0000 C   0  0  0  0  0  0  0  0  0  0  0  0
   -2.3164   -1.2784    0.0000 Cl  0  0  0  0  0  0  0  0  0  0  0  0
   -1.9563    0.4158    0.0000 C   0  0  0  0  0  0  0  0  0  0  0  0
   -1.2872    1.1590    0.0000 C   0  0  0  0  0  0  0  0  0  0  0  0
   -0.3090    0.9511    0.0000 C   0  0  0  0  0  0  0  0  0  0  0  0
    0.0000    0.0000    0.0000 C   0  0  0  0  0  0  0  0  0  0  0  0
    1.0000    0.0000    0.0000 C   0  0  0  0  0  0  0  0  0  0  0  0
    1.3090    0.9511    0.0000 C   0  0  0  0  0  0  0  0  0  0  0  0
    0.5000    1.5388    0.0000 N   0  0  0  0  0  0  0  0  0  0  0  0
    2.2453    1.3024    0.0000 C   0  0  0  0  0  0  0  0  0  0  0  0
    3.1037    0.7895    0.0000 C   0  0  0  0  0  0  0  0  0  0  0  0
    3.2379   -0.2014    0.0000 C   0  0  0  0  0  0  0  0  0  0  0  0
    2.5469   -0.9242    0.0000 C   0  0  0  0  0  0  0  0  0  0  0  0
    1.5509   -0.8346    0.0000 C   0  0  0  0  0  0  0  0  0  0  0  0
  1  2  2  0  0  0  0
  2  3  1  0  0  0  0
  2  4  1  0  0  0  0
  4  5  2  0  0  0  0
  5  6  1  0  0  0  0
  6  7  2  0  0  0  0
  7  1  1  0  0  0  0
  7  8  1  0  0  0  0
  8  9  2  0  0  0  0
  9 10  1  0  0  0  0
  9 11  1  0  0  0  0
 10  6  1  0  0  0  0
 11 12  1  0  0  0  0
 12 13  1  0  0  0  0
 13 14  1  0  0  0  0
 14 15  1  0  0  0  0
 15  8  1  0  0  0  0
M  END
$$$$
130
 OpenBabel08241414562D

  9  8  0  0  0  0  0  0  0  0999 V2000
    3.4641    1.0000    0.0000 C   0  0  0  0  0  0  0  0  0  0  0  0
    2.5981    0.5000    0.0000 C   0  0  0  0  0  0  0  0  0  0  0  0
    1.7321    1.0000    0.0000 C   0  0  0  0  0  0  0  0  0  0  0  0
    0.8660    0.5000    0.0000 C   0  0  0  0  0  0  0  0  0  0  0  0
    0.0000    0.0000    0.0000 N   0  0  0  0  0  0  0  0  0  0  0  0
    4.3301    0.5000    0.0000 C   0  0  0  0  0  0  0  0  0  0  0  0
    5.1962    1.0000    0.0000 C   0  0  0  0  0  0  0  0  0  0  0  0
    6.0622    0.5000    0.0000 C   0  0  0  0  0  0  0  0  0  0  0  0
    6.9282    0.0000    0.0000 N   0  0  0  0  0  0  0  0  0  0  0  0
  1  2  1  0  0  0  0
  1  6  1  0  0  0  0
  2  3  1  0  0  0  0
  3  4  1  0  0  0  0
  4  5  3  0  0  0  0
  6  7  1  0  0  0  0
  7  8  1  0  0  0  0
  8  9  3  0  0  0  0
M  END
$$$$
131
 OpenBabel08241414562D

 16 18  0  0  0  0  0  0  0  0999 V2000
   -0.3660   -0.6340    0.0000 C   0  0  0  0  0  0  0  0  0  0  0  0
   -0.8660   -1.5000    0.0000 O   0  0  0  0  0  0  0  0  0  0  0  0
    0.6340   -0.6340    0.0000 C   0  0  0  0  0  0  0  0  0  0  0  0
    1.1340    0.2321    0.0000 C   0  0  0  0  0  0  0  0  0  0  0  0
    0.6340    1.0981    0.0000 C   0  0  0  0  0  0  0  0  0  0  0  0
    1.1340    1.9641    0.0000 O   0  0  0  0  0  0  0  0  0  0  0  0
   -0.3660    1.0981    0.0000 C   0  0  0  0  0  0  0  0  0  0  0  0
   -0.8660    0.2321    0.0000 C   0  0  0  0  0  0  0  0  0  0  0  0
   -1.8660    0.2321    0.0000 C   0  0  0  0  0  0  0  0  0  0  0  0
   -2.3660    1.0981    0.0000 C   0  0  0  0  0  0  0  0  0  0  0  0
   -1.8660    1.9641    0.0000 C   0  0  0  0  0  0  0  0  0  0  0  0
   -0.8660    1.9641    0.0000 C   0  0  0  0  0  0  0  0  0  0  0  0
    2.1340    0.2321    0.0000 C   0  0  0  0  0  0  0  0  0  0  0  0
    2.6340   -0.6340    0.0000 C   0  0  0  0  0  0  0  0  0  0  0  0
    2.1340   -1.5000    0.0000 C   0  0  0  0  0  0  0  0  0  0  0  0
    1.1340   -1.5000    0.0000 C   0  0  0  0  0  0  0  0  0  0  0  0
  1  2  2  0  0  0  0
  1  3  1  0  0  0  0
  3  4  2  0  0  0  0
  4  5  1  0  0  0  0
  4 13  1  0  0  0  0
  5  6  2  0  0  0  0
  5  7  1  0  0  0  0
  7  8  1  0  0  0  0
  8  1  1  0  0  0  0
  8  9  2  0  0  0  0
  9 10  1  0  0  0  0
 10 11  2  0  0  0  0
 11 12  1  0  0  0  0
 12  7  2  0  0  0  0
 13 14  2  0  0  0  0
 14 15  2  0  0  0  0
 15 16  2  0  0  0  0
 16  3  1  0  0  0  0
M  END
$$$$
132
 OpenBabel08241414562D

 11 12  0  0  0  0  0  0  0  0999 V2000
   -3.8660    0.2320    0.0000 C   0  0  0  0  0  0  0  0  0  0  0  0
   -2.8660    0.2320    0.0000 C   0  0  0  0  0  0  0  0  0  0  0  0
   -2.3660   -0.6340    0.0000 C   0  0  0  0  0  0  0  0  0  0  0  0
   -1.3660   -0.6340    0.0000 C   0  0  0  0  0  0  0  0  0  0  0  0
   -0.8660   -1.5000    0.0000 O   0  0  0  0  0  0  0  0  0  0  0  0
   -0.8660    0.2321    0.0000 C   0  0  0  0  0  0  0  0  0  0  0  0
   -1.3660    1.0981    0.0000 C   0  0  0  0  0  0  0  0  0  0  0  0
   -2.3660    1.0981    0.0000 O   0  0  0  0  0  0  0  0  0  0  0  0
   -2.8660   -1.5000    0.0000 C   0  0  0  0  0  0  0  0  0  0  0  0
   -3.8660   -1.5000    0.0000 C   0  0  0  0  0  0  0  0  0  0  0  0
   -4.3660   -0.6340    0.0000 C   0  0  0  0  0  0  0  0  0  0  0  0
  1  2  1  0  0  0  0
  2  3  2  0  0  0  0
  3  4  1  0  0  0  0
  3  9  1  0  0  0  0
  4  5  2  0  0  0  0
  4  6  1  0  0  0  0
  6  7  1  0  0  0  0
  7  8  1  0  0  0  0
  8  2  1  0  0  0  0
  9 10  2  0  0  0  0
 10 11  1  0  0  0  0
 11  1  2  0  0  0  0
M  END
$$$$
133
 OpenBabel08241414562D

 13 14  0  0  0  0  0  0  0  0999 V2000
    0.0000    0.0000    0.0000 C   0  0  0  0  0  0  0  0  0  0  0  0
    0.0000   -1.0000    0.0000 Cl  0  0  0  0  0  0  0  0  0  0  0  0
    0.8660    0.5000    0.0000 C   0  0  0  0  0  0  0  0  0  0  0  0
    0.8660    1.5000    0.0000 C   0  0  0  0  0  0  0  0  0  0  0  0
    1.7321    2.0000    0.0000 Br  0  0  0  0  0  0  0  0  0  0  0  0
    0.0000    2.0000    0.0000 C   0  0  0  0  0  0  0  0  0  0  0  0
   -0.8660    1.5000    0.0000 C   0  0  0  0  0  0  0  0  0  0  0  0
   -1.7321    2.0000    0.0000 C   0  0  0  0  0  0  0  0  0  0  0  0
   -2.5981    1.5000    0.0000 O   0  0  0  0  0  0  0  0  0  0  0  0
   -1.7321    3.0000    0.0000 C   0  0  0  0  0  0  0  0  0  0  0  0
   -0.8660    3.5000    0.0000 C   0  0  0  0  0  0  0  0  0  0  0  0
    0.0000    3.0000    0.0000 O   0  0  0  0  0  0  0  0  0  0  0  0
   -0.8660    0.5000    0.0000 C   0  0  0  0  0  0  0  0  0  0  0  0
  1  2  1  0  0  0  0
  1  3  1  0  0  0  0
  3  4  2  0  0  0  0
  4  5  1  0  0  0  0
  4  6  1  0  0  0  0
  6  7  2  0  0  0  0
  7  8  1  0  0  0  0
  7 13  1  0  0  0  0
  8  9  2  0  0  0  0
  8 10  1  0  0  0  0
 10 11  2  0  0  0  0
 11 12  1  0  0  0  0
 12  6  1  0  0  0  0
 13  1  2  0  0  0  0
M  END
$$$$
134
 OpenBabel08241414562D

 13 14  0  0  0  0  0  0  0  0999 V2000
    0.0000    0.0000    0.0000 C   0  0  0  0  0  0  0  0  0  0  0  0
    0.0000   -1.0000    0.0000 Cl  0  0  0  0  0  0  0  0  0  0  0  0
    0.8660    0.5000    0.0000 C   0  0  0  0  0  0  0  0  0  0  0  0
    0.8660    1.5000    0.0000 C   0  0  0  0  0  0  0  0  0  0  0  0
    1.7321    2.0000    0.0000 Br  0  0  0  0  0  0  0  0  0  0  0  0
    0.0000    2.0000    0.0000 C   0  0  0  0  0  0  0  0  0  0  0  0
   -0.8660    1.5000    0.0000 C   0  0  0  0  0  0  0  0  0  0  0  0
   -1.7321    2.0000    0.0000 C   0  0  0  0  0  0  0  0  0  0  0  0
   -2.5981    1.5000    0.0000 O   0  0  0  0  0  0  0  0  0  0  0  0
   -1.7321    3.0000    0.0000 C   0  0  0  0  0  0  0  0  0  0  0  0
   -0.8660    3.5000    0.0000 C   0  0  0  0  0  0  0  0  0  0  0  0
    0.0000    3.0000    0.0000 O   0  0  0  0  0  0  0  0  0  0  0  0
   -0.8660    0.5000    0.0000 C   0  0  0  0  0  0  0  0  0  0  0  0
  1  2  1  0  0  0  0
  1  3  1  0  0  0  0
  3  4  2  0  0  0  0
  4  5  1  0  0  0  0
  4  6  1  0  0  0  0
  6  7  2  0  0  0  0
  7  8  1  0  0  0  0
  7 13  1  0  0  0  0
  8  9  2  0  0  0  0
  8 10  1  0  0  0  0
 10 11  1  0  0  0  0
 11 12  1  0  0  0  0
 12  6  1  0  0  0  0
 13  1  2  0  0  0  0
M  END
$$$$
136
 OpenBabel08241414562D

 12 13  0  0  0  0  0  0  0  0999 V2000
    2.1340    3.5000    0.0000 C   0  0  0  0  0  0  0  0  0  0  0  0
    2.6340    4.3660    0.0000 C   0  0  0  0  0  0  0  0  0  0  0  0
    3.6340    4.3660    0.0000 F   0  0  0  0  0  0  0  0  0  0  0  0
    2.1340    5.2321    0.0000 C   0  0  0  0  0  0  0  0  0  0  0  0
    1.1340    5.2321    0.0000 C   0  0  0  0  0  0  0  0  0  0  0  0
    0.6340    4.3660    0.0000 C   0  0  0  0  0  0  0  0  0  0  0  0
   -0.3660    4.3660    0.0000 C   0  0  0  0  0  0  0  0  0  0  0  0
   -0.8660    3.5000    0.0000 O   0  0  0  0  0  0  0  0  0  0  0  0
   -0.8660    5.2321    0.0000 C   0  0  0  0  0  0  0  0  0  0  0  0
   -0.3660    6.0981    0.0000 C   0  0  0  0  0  0  0  0  0  0  0  0
    0.6340    6.0981    0.0000 O   0  0  0  0  0  0  0  0  0  0  0  0
    1.1340    3.5000    0.0000 C   0  0  0  0  0  0  0  0  0  0  0  0
  1  2  1  0  0  0  0
  2  3  1  0  0  0  0
  2  4  2  0  0  0  0
  4  5  1  0  0  0  0
  5  6  2  0  0  0  0
  6  7  1  0  0  0  0
  6 12  1  0  0  0  0
  7  8  2  0  0  0  0
  7  9  1  0  0  0  0
  9 10  1  0  0  0  0
 10 11  1  0  0  0  0
 11  5  1  0  0  0  0
 12  1  2  0  0  0  0
M  END
$$$$
137
 OpenBabel08241414562D

 12 13  0  0  0  0  0  0  0  0999 V2000
    4.7321    3.0000    0.0000 C   0  0  0  0  0  0  0  0  0  0  0  0
    5.2320    3.8660    0.0000 C   0  0  0  0  0  0  0  0  0  0  0  0
    4.7320    4.7321    0.0000 C   0  0  0  0  0  0  0  0  0  0  0  0
    5.2320    5.5981    0.0000 Br  0  0  0  0  0  0  0  0  0  0  0  0
    3.7320    4.7321    0.0000 C   0  0  0  0  0  0  0  0  0  0  0  0
    3.2320    3.8660    0.0000 C   0  0  0  0  0  0  0  0  0  0  0  0
    2.2320    3.8660    0.0000 C   0  0  0  0  0  0  0  0  0  0  0  0
    1.7321    3.0000    0.0000 O   0  0  0  0  0  0  0  0  0  0  0  0
    1.7320    4.7321    0.0000 C   0  0  0  0  0  0  0  0  0  0  0  0
    2.2320    5.5981    0.0000 C   0  0  0  0  0  0  0  0  0  0  0  0
    3.2320    5.5981    0.0000 O   0  0  0  0  0  0  0  0  0  0  0  0
    3.7321    3.0000    0.0000 C   0  0  0  0  0  0  0  0  0  0  0  0
  1  2  1  0  0  0  0
  2  3  2  0  0  0  0
  3  4  1  0  0  0  0
  3  5  1  0  0  0  0
  5  6  2  0  0  0  0
  6  7  1  0  0  0  0
  6 12  1  0  0  0  0
  7  8  2  0  0  0  0
  7  9  1  0  0  0  0
  9 10  1  0  0  0  0
 10 11  1  0  0  0  0
 11  5  1  0  0  0  0
 12  1  2  0  0  0  0
M  END
$$$$
138
 OpenBabel08241414562D

 12 13  0  0  0  0  0  0  0  0999 V2000
    5.1962    0.0000    0.0000 C   0  0  0  0  0  0  0  0  0  0  0  0
    6.0622    0.5000    0.0000 Cl  0  0  0  0  0  0  0  0  0  0  0  0
    4.3301    0.5000    0.0000 C   0  0  0  0  0  0  0  0  0  0  0  0
    3.4641    0.0000    0.0000 C   0  0  0  0  0  0  0  0  0  0  0  0
    2.5981    0.5000    0.0000 C   0  0  0  0  0  0  0  0  0  0  0  0
    2.5981    1.5000    0.0000 O   0  0  0  0  0  0  0  0  0  0  0  0
    1.7321    0.0000    0.0000 C   0  0  0  0  0  0  0  0  0  0  0  0
    1.7321   -1.0000    0.0000 C   0  0  0  0  0  0  0  0  0  0  0  0
    2.5981   -1.5000    0.0000 O   0  0  0  0  0  0  0  0  0  0  0  0
    3.4641   -1.0000    0.0000 C   0  0  0  0  0  0  0  0  0  0  0  0
    4.3301   -1.5000    0.0000 C   0  0  0  0  0  0  0  0  0  0  0  0
    5.1962   -1.0000    0.0000 C   0  0  0  0  0  0  0  0  0  0  0  0
  1  2  1  0  0  0  0
  1  3  1  0  0  0  0
  3  4  2  0  0  0  0
  4  5  1  0  0  0  0
  5  6  2  0  0  0  0
  5  7  1  0  0  0  0
  7  8  1  0  0  0  0
  8  9  1  0  0  0  0
  9 10  1  0  0  0  0
 10  4  1  0  0  0  0
 10 11  2  0  0  0  0
 11 12  1  0  0  0  0
 12  1  2  0  0  0  0
M  END
$$$$
139
 OpenBabel08241414562D

 13 14  0  0  0  0  0  0  0  0999 V2000
   -0.8660    1.5000    0.0000 C   0  0  0  0  0  0  0  0  0  0  0  0
   -1.7321    2.0000    0.0000 F   0  0  0  0  0  0  0  0  0  0  0  0
   -0.8660    0.5000    0.0000 C   0  0  0  0  0  0  0  0  0  0  0  0
    0.0000    0.0000    0.0000 C   0  0  0  0  0  0  0  0  0  0  0  0
    0.0000   -1.0000    0.0000 F   0  0  0  0  0  0  0  0  0  0  0  0
    0.8660    0.5000    0.0000 C   0  0  0  0  0  0  0  0  0  0  0  0
    0.8660    1.5000    0.0000 C   0  0  0  0  0  0  0  0  0  0  0  0
    1.7321    2.0000    0.0000 C   0  0  0  0  0  0  0  0  0  0  0  0
    1.7321    3.0000    0.0000 O   0  0  0  0  0  0  0  0  0  0  0  0
    2.5981    1.5000    0.0000 C   0  0  0  0  0  0  0  0  0  0  0  0
    2.5981    0.5000    0.0000 C   0  0  0  0  0  0  0  0  0  0  0  0
    1.7321    0.0000    0.0000 O   0  0  0  0  0  0  0  0  0  0  0  0
    0.0000    2.0000    0.0000 C   0  0  0  0  0  0  0  0  0  0  0  0
  1  2  1  0  0  0  0
  1  3  1  0  0  0  0
  3  4  2  0  0  0  0
  4  5  1  0  0  0  0
  4  6  1  0  0  0  0
  6  7  2  0  0  0  0
  7  8  1  0  0  0  0
  7 13  1  0  0  0  0
  8  9  2  0  0  0  0
  8 10  1  0  0  0  0
 10 11  1  0  0  0  0
 11 12  1  0  0  0  0
 12  6  1  0  0  0  0
 13  1  2  0  0  0  0
M  END
$$$$
140
 OpenBabel08241414562D

 13 14  0  0  0  0  0  0  0  0999 V2000
   -0.8660    1.5000    0.0000 C   0  0  0  0  0  0  0  0  0  0  0  0
   -1.7321    2.0000    0.0000 Br  0  0  0  0  0  0  0  0  0  0  0  0
   -0.8660    0.5000    0.0000 C   0  0  0  0  0  0  0  0  0  0  0  0
    0.0000    0.0000    0.0000 C   0  0  0  0  0  0  0  0  0  0  0  0
    0.0000   -1.0000    0.0000 Br  0  0  0  0  0  0  0  0  0  0  0  0
    0.8660    0.5000    0.0000 C   0  0  0  0  0  0  0  0  0  0  0  0
    0.8660    1.5000    0.0000 C   0  0  0  0  0  0  0  0  0  0  0  0
    1.7321    2.0000    0.0000 C   0  0  0  0  0  0  0  0  0  0  0  0
    1.7321    3.0000    0.0000 O   0  0  0  0  0  0  0  0  0  0  0  0
    2.5981    1.5000    0.0000 C   0  0  0  0  0  0  0  0  0  0  0  0
    2.5981    0.5000    0.0000 C   0  0  0  0  0  0  0  0  0  0  0  0
    1.7321    0.0000    0.0000 O   0  0  0  0  0  0  0  0  0  0  0  0
    0.0000    2.0000    0.0000 C   0  0  0  0  0  0  0  0  0  0  0  0
  1  2  1  0  0  0  0
  1  3  1  0  0  0  0
  3  4  2  0  0  0  0
  4  5  1  0  0  0  0
  4  6  1  0  0  0  0
  6  7  2  0  0  0  0
  7  8  1  0  0  0  0
  7 13  1  0  0  0  0
  8  9  2  0  0  0  0
  8 10  1  0  0  0  0
 10 11  1  0  0  0  0
 11 12  1  0  0  0  0
 12  6  1  0  0  0  0
 13  1  2  0  0  0  0
M  END
$$$$
143
 OpenBabel08241414562D

  7  7  0  0  0  0  0  0  0  0999 V2000
    0.5000    1.5388    0.0000 N   0  0  0  0  0  0  0  0  0  0  0  0
    1.3090    0.9511    0.0000 C   0  0  0  0  0  0  0  0  0  0  0  0
    2.2601    1.2601    0.0000 O   0  0  0  0  0  0  0  0  0  0  0  0
    1.0000    0.0000    0.0000 C   0  0  0  0  0  0  0  0  0  0  0  0
    0.0000    0.0000    0.0000 C   0  0  0  0  0  0  0  0  0  0  0  0
   -0.3090    0.9511    0.0000 C   0  0  0  0  0  0  0  0  0  0  0  0
   -1.2601    1.2601    0.0000 O   0  0  0  0  0  0  0  0  0  0  0  0
  1  2  1  0  0  0  0
  2  3  2  0  0  0  0
  2  4  1  0  0  0  0
  4  5  1  0  0  0  0
  5  6  1  0  0  0  0
  6  1  1  0  0  0  0
  6  7  2  0  0  0  0
M  END
$$$$
146
 OpenBabel08241414562D

 19 22  0  0  0  0  0  0  0  0999 V2000
    8.4617    0.2081    0.0000 C   0  0  0  0  0  0  0  0  0  0  0  0
    8.2392    1.1831    0.0000 C   0  0  0  0  0  0  0  0  0  0  0  0
    7.2504    1.3321    0.0000 C   0  0  0  0  0  0  0  0  0  0  0  0
    6.7504    2.1981    0.0000 C   0  0  0  0  0  0  0  0  0  0  0  0
    5.7722    1.9902    0.0000 C   0  0  0  0  0  0  0  0  0  0  0  0
    5.6677    0.9957    0.0000 C   0  0  0  0  0  0  0  0  0  0  0  0
    4.7541    0.5890    0.0000 C   0  0  0  0  0  0  0  0  0  0  0  0
    3.9451    1.1767    0.0000 C   0  0  0  0  0  0  0  0  0  0  0  0
    4.0497    2.1713    0.0000 C   0  0  0  0  0  0  0  0  0  0  0  0
    3.2406    2.7591    0.0000 Br  0  0  0  0  0  0  0  0  0  0  0  0
    4.9632    2.5780    0.0000 C   0  0  0  0  0  0  0  0  0  0  0  0
    6.5812    0.5890    0.0000 N   0  0  0  0  0  0  0  0  0  0  0  0
    7.1157    3.1290    0.0000 C   0  0  0  0  0  0  0  0  0  0  0  0
    8.0713    3.4238    0.0000 C   0  0  0  0  0  0  0  0  0  0  0  0
    8.8975    2.8604    0.0000 N   0  0  0  0  0  0  0  0  0  0  0  0
    8.9722    1.8632    0.0000 C   0  0  0  0  0  0  0  0  0  0  0  0
    9.9278    1.5685    0.0000 C   0  0  0  0  0  0  0  0  0  0  0  0
   10.1503    0.5936    0.0000 C   0  0  0  0  0  0  0  0  0  0  0  0
    9.4173   -0.0866    0.0000 C   0  0  0  0  0  0  0  0  0  0  0  0
  1  2  2  0  0  0  0
  2  3  1  0  0  0  0
  3  4  2  0  0  0  0
  4  5  1  0  0  0  0
  4 13  1  0  0  0  0
  5  6  2  0  0  0  0
  6  7  1  0  0  0  0
  6 12  1  0  0  0  0
  7  8  2  0  0  0  0
  8  9  1  0  0  0  0
  9 10  1  0  0  0  0
  9 11  2  0  0  0  0
 11  5  1  0  0  0  0
 12  3  1  0  0  0  0
 13 14  1  0  0  0  0
 14 15  2  0  0  0  0
 15 16  1  0  0  0  0
 16  2  1  0  0  0  0
 16 17  2  0  0  0  0
 17 18  1  0  0  0  0
 18 19  2  0  0  0  0
 19  1  1  0  0  0  0
M  END
$$$$
148
 OpenBabel08241414562D

 20 23  0  0  0  0  0  0  0  0999 V2000
    2.2602    2.3023    0.0000 C   0  0  0  0  0  0  0  0  0  0  0  0
    2.2453    1.3024    0.0000 C   0  0  0  0  0  0  0  0  0  0  0  0
    1.3090    0.9511    0.0000 C   0  0  0  0  0  0  0  0  0  0  0  0
    1.0000    0.0000    0.0000 C   0  0  0  0  0  0  0  0  0  0  0  0
    0.0000    0.0000    0.0000 C   0  0  0  0  0  0  0  0  0  0  0  0
   -0.3090    0.9511    0.0000 C   0  0  0  0  0  0  0  0  0  0  0  0
   -1.2872    1.1590    0.0000 C   0  0  0  0  0  0  0  0  0  0  0  0
   -1.9563    0.4158    0.0000 C   0  0  0  0  0  0  0  0  0  0  0  0
   -1.6473   -0.5352    0.0000 C   0  0  0  0  0  0  0  0  0  0  0  0
   -2.3164   -1.2784    0.0000 Br  0  0  0  0  0  0  0  0  0  0  0  0
   -0.6691   -0.7431    0.0000 C   0  0  0  0  0  0  0  0  0  0  0  0
    0.5000    1.5388    0.0000 N   0  0  0  0  0  0  0  0  0  0  0  0
    1.5509   -0.8346    0.0000 C   0  0  0  0  0  0  0  0  0  0  0  0
    2.5469   -0.9242    0.0000 C   0  0  0  0  0  0  0  0  0  0  0  0
    2.8982   -1.8604    0.0000 O   0  0  0  0  0  0  0  0  0  0  0  0
    3.2379   -0.2014    0.0000 N   0  0  0  0  0  0  0  0  0  0  0  0
    3.1037    0.7895    0.0000 C   0  0  0  0  0  0  0  0  0  0  0  0
    3.9771    1.2765    0.0000 C   0  0  0  0  0  0  0  0  0  0  0  0
    3.9921    2.2764    0.0000 C   0  0  0  0  0  0  0  0  0  0  0  0
    3.1336    2.7893    0.0000 C   0  0  0  0  0  0  0  0  0  0  0  0
  1  2  2  0  0  0  0
  2  3  1  0  0  0  0
  3  4  2  0  0  0  0
  4  5  1  0  0  0  0
  4 13  1  0  0  0  0
  5  6  2  0  0  0  0
  6  7  1  0  0  0  0
  6 12  1  0  0  0  0
  7  8  2  0  0  0  0
  8  9  1  0  0  0  0
  9 10  1  0  0  0  0
  9 11  2  0  0  0  0
 11  5  1  0  0  0  0
 12  3  1  0  0  0  0
 13 14  1  0  0  0  0
 14 15  2  0  0  0  0
 14 16  1  0  0  0  0
 16 17  1  0  0  0  0
 17  2  1  0  0  0  0
 17 18  2  0  0  0  0
 18 19  1  0  0  0  0
 19 20  2  0  0  0  0
 20  1  1  0  0  0  0
M  END
$$$$
15
 OpenBabel08241414562D

  8  8  0  0  0  0  0  0  0  0999 V2000
   -1.7321    1.0000    0.0000 C   0  0  0  0  0  0  0  0  0  0  0  0
   -0.8660    0.5000    0.0000 C   0  0  0  0  0  0  0  0  0  0  0  0
   -0.8660   -0.5000    0.0000 C   0  0  0  0  0  0  0  0  0  0  0  0
    0.0000   -1.0000    0.0000 O   0  0  0  0  0  0  0  0  0  0  0  0
   -1.7321   -1.0000    0.0000 N   0  0  0  0  0  0  0  0  0  0  0  0
   -2.5981   -0.5000    0.0000 C   0  0  0  0  0  0  0  0  0  0  0  0
   -3.4641   -1.0000    0.0000 S   0  0  0  0  0  0  0  0  0  0  0  0
   -2.5981    0.5000    0.0000 N   0  0  0  0  0  0  0  0  0  0  0  0
  1  2  2  0  0  0  0
  2  3  1  0  0  0  0
  3  4  2  0  0  0  0
  3  5  1  0  0  0  0
  5  6  1  0  0  0  0
  6  7  2  0  0  0  0
  6  8  1  0  0  0  0
  8  1  1  0  0  0  0
M  END
$$$$
151
 OpenBabel08241414562D

 10 11  0  0  0  0  0  0  0  0999 V2000
    1.5388   -0.5000    0.0000 C   0  0  0  0  0  0  0  0  0  0  0  0
    0.5878   -0.8090    0.0000 O   0  0  0  0  0  0  0  0  0  0  0  0
    0.0000    0.0000    0.0000 C   0  0  0  0  0  0  0  0  0  0  0  0
    0.5878    0.8090    0.0000 O   0  0  0  0  0  0  0  0  0  0  0  0
    1.5388    0.5000    0.0000 C   0  0  0  0  0  0  0  0  0  0  0  0
   -0.5000    0.8660    0.0000 C   0  0  0  0  0  0  0  0  0  0  0  0
   -1.5000    0.8660    0.0000 C   0  0  0  0  0  0  0  0  0  0  0  0
   -2.0000    0.0000    0.0000 C   0  0  0  0  0  0  0  0  0  0  0  0
   -1.5000   -0.8660    0.0000 C   0  0  0  0  0  0  0  0  0  0  0  0
   -0.5000   -0.8660    0.0000 C   0  0  0  0  0  0  0  0  0  0  0  0
  1  2  1  0  0  0  0
  2  3  1  0  0  0  0
  3  4  1  0  0  0  0
  3  6  1  0  0  0  0
  4  5  1  0  0  0  0
  5  1  1  0  0  0  0
  6  7  1  0  0  0  0
  7  8  1  0  0  0  0
  8  9  1  0  0  0  0
  9 10  1  0  0  0  0
 10  3  1  0  0  0  0
M  END
$$$$
152
 OpenBabel08241414562D

  9 10  0  0  0  0  0  0  0  0999 V2000
    0.9511   -0.3090    0.0000 C   0  0  0  0  0  0  0  0  0  0  0  0
    0.0000    0.0000    0.0000 C   0  0  0  0  0  0  0  0  0  0  0  0
    0.0000    1.0000    0.0000 C   0  0  0  0  0  0  0  0  0  0  0  0
   -0.8660    1.5000    0.0000 C   0  0  0  0  0  0  0  0  0  0  0  0
   -1.7321    1.0000    0.0000 C   0  0  0  0  0  0  0  0  0  0  0  0
   -1.7321    0.0000    0.0000 C   0  0  0  0  0  0  0  0  0  0  0  0
   -0.8660   -0.5000    0.0000 C   0  0  0  0  0  0  0  0  0  0  0  0
    0.9511    1.3090    0.0000 C   0  0  0  0  0  0  0  0  0  0  0  0
    1.5388    0.5000    0.0000 C   0  0  0  0  0  0  0  0  0  0  0  0
  1  2  1  0  0  0  0
  2  3  1  0  0  0  0
  3  4  2  0  0  0  0
  3  8  1  0  0  0  0
  4  5  1  0  0  0  0
  5  6  2  0  0  0  0
  6  7  1  0  0  0  0
  7  2  2  0  0  0  0
  8  9  1  0  0  0  0
  9  1  2  0  0  0  0
M  END
$$$$
155
 OpenBabel08241414562D

 10 11  0  0  0  0  0  0  0  0999 V2000
    1.8171    0.1910    0.0000 C   0  0  0  0  0  0  0  0  0  0  0  0
    0.8660    0.5000    0.0000 C   0  0  0  0  0  0  0  0  0  0  0  0
    0.0000    0.0000    0.0000 C   0  0  0  0  0  0  0  0  0  0  0  0
    0.0000   -1.0000    0.0000 F   0  0  0  0  0  0  0  0  0  0  0  0
   -0.8660    0.5000    0.0000 C   0  0  0  0  0  0  0  0  0  0  0  0
   -0.8660    1.5000    0.0000 C   0  0  0  0  0  0  0  0  0  0  0  0
    0.0000    2.0000    0.0000 C   0  0  0  0  0  0  0  0  0  0  0  0
    0.8660    1.5000    0.0000 C   0  0  0  0  0  0  0  0  0  0  0  0
    1.8171    1.8090    0.0000 C   0  0  0  0  0  0  0  0  0  0  0  0
    2.4049    1.0000    0.0000 C   0  0  0  0  0  0  0  0  0  0  0  0
  1  2  1  0  0  0  0
  2  3  1  0  0  0  0
  3  4  1  0  0  0  0
  3  5  2  0  0  0  0
  5  6  1  0  0  0  0
  6  7  2  0  0  0  0
  7  8  1  0  0  0  0
  8  2  2  0  0  0  0
  8  9  1  0  0  0  0
  9 10  1  0  0  0  0
 10  1  2  0  0  0  0
M  END
$$$$
157
 OpenBabel08241414562D

  8  7  0  0  0  0  0  0  0  0999 V2000
    1.7321    0.0000    0.0000 C   0  0  0  0  0  0  0  0  0  0  0  0
    0.8660    0.5000    0.0000 C   0  0  3  0  0  0  0  0  0  0  0  0
    0.0000    0.0000    0.0000 O   0  0  0  0  0  0  0  0  0  0  0  0
    0.8660    1.5000    0.0000 C   0  0  0  0  0  0  0  0  0  0  0  0
    1.7321    2.0000    0.0000 O   0  0  0  0  0  0  0  0  0  0  0  0
    2.5981    0.5000    0.0000 C   0  0  0  0  0  0  0  0  0  0  0  0
    3.4641    0.0000    0.0000 C   0  0  0  0  0  0  0  0  0  0  0  0
    4.3301    0.5000    0.0000 O   0  0  0  0  0  0  0  0  0  0  0  0
  1  2  1  0  0  0  0
  1  6  1  0  0  0  0
  2  3  1  0  0  0  0
  2  4  1  0  0  0  0
  4  5  1  0  0  0  0
  6  7  1  0  0  0  0
  7  8  1  0  0  0  0
M  END
$$$$
158
 OpenBabel08241414562D

  9  8  0  0  0  0  0  0  0  0999 V2000
    6.0622    0.5000    0.0000 C   0  0  0  0  0  0  0  0  0  0  0  0
    5.1962    0.0000    0.0000 C   0  0  0  0  0  0  0  0  0  0  0  0
    4.3301    0.5000    0.0000 C   0  0  0  0  0  0  0  0  0  0  0  0
    3.4641    0.0000    0.0000 C   0  0  0  0  0  0  0  0  0  0  0  0
    2.5981    0.5000    0.0000 C   0  0  0  0  0  0  0  0  0  0  0  0
    1.7321    0.0000    0.0000 C   0  0  0  0  0  0  0  0  0  0  0  0
    0.8660    0.5000    0.0000 C   0  0  0  0  0  0  0  0  0  0  0  0
    0.0000    0.0000    0.0000 O   0  0  0  0  0  0  0  0  0  0  0  0
    0.8660    1.5000    0.0000 O   0  0  0  0  0  0  0  0  0  0  0  0
  1  2  1  0  0  0  0
  2  3  1  0  0  0  0
  3  4  1  0  0  0  0
  4  5  1  0  0  0  0
  5  6  1  0  0  0  0
  6  7  1  0  0  0  0
  7  8  2  0  0  0  0
  7  9  1  0  0  0  0
M  END
$$$$
159
 OpenBabel08241414562D

 13 12  0  0  0  0  0  0  0  0999 V2000
    8.6603    0.0000    0.0000 C   0  0  0  0  0  0  0  0  0  0  0  0
    9.5263    0.5000    0.0000 O   0  0  0  0  0  0  0  0  0  0  0  0
    7.7942    0.5000    0.0000 C   0  0  0  0  0  0  0  0  0  0  0  0
    6.9282    0.0000    0.0000 C   0  0  0  0  0  0  0  0  0  0  0  0
    6.0622    0.5000    0.0000 C   0  0  0  0  0  0  0  0  0  0  0  0
    5.1962    0.0000    0.0000 C   0  0  0  0  0  0  0  0  0  0  0  0
    4.3301    0.5000    0.0000 C   0  0  0  0  0  0  0  0  0  0  0  0
    3.4641    0.0000    0.0000 C   0  0  0  0  0  0  0  0  0  0  0  0
    2.5981    0.5000    0.0000 C   0  0  0  0  0  0  0  0  0  0  0  0
    2.5981    1.5000    0.0000 S   0  0  0  0  0  0  0  0  0  0  0  0
    1.7321    0.0000    0.0000 C   0  0  0  0  0  0  0  0  0  0  0  0
    0.8660    0.5000    0.0000 C   0  0  0  0  0  0  0  0  0  0  0  0
    0.0000    0.0000    0.0000 O   0  0  0  0  0  0  0  0  0  0  0  0
  1  2  2  0  0  0  0
  1  3  1  0  0  0  0
  3  4  1  0  0  0  0
  4  5  1  0  0  0  0
  5  6  1  0  0  0  0
  6  7  1  0  0  0  0
  7  8  1  0  0  0  0
  8  9  1  0  0  0  0
  9 10  2  0  0  0  0
  9 11  1  0  0  0  0
 11 12  1  0  0  0  0
 12 13  2  0  0  0  0
M  END
$$$$
160
 OpenBabel08241414562D

 11 10  0  0  0  0  0  0  0  0999 V2000
    0.8660    0.5000    0.0000 C   0  0  0  0  0  0  0  0  0  0  0  0
    0.0000    0.0000    0.0000 O   0  0  0  0  0  0  0  0  0  0  0  0
    1.7321    0.0000    0.0000 C   0  0  0  0  0  0  0  0  0  0  0  0
    2.5981    0.5000    0.0000 C   0  0  0  0  0  0  0  0  0  0  0  0
    3.4641    0.0000    0.0000 C   0  0  0  0  0  0  0  0  0  0  0  0
    4.3301    0.5000    0.0000 C   0  0  0  0  0  0  0  0  0  0  0  0
    5.1962    0.0000    0.0000 C   0  0  0  0  0  0  0  0  0  0  0  0
    6.0622    0.5000    0.0000 C   0  0  0  0  0  0  0  0  0  0  0  0
    6.9282    0.0000    0.0000 C   0  0  0  0  0  0  0  0  0  0  0  0
    7.7942    0.5000    0.0000 S   0  0  0  0  0  0  0  0  0  0  0  0
    6.9282   -1.0000    0.0000 C   0  0  0  0  0  0  0  0  0  0  0  0
  1  2  2  0  0  0  0
  1  3  1  0  0  0  0
  3  4  1  0  0  0  0
  4  5  1  0  0  0  0
  5  6  1  0  0  0  0
  6  7  1  0  0  0  0
  7  8  1  0  0  0  0
  8  9  1  0  0  0  0
  9 10  2  0  0  0  0
  9 11  1  0  0  0  0
M  END
$$$$
161
 OpenBabel08241414562D

  5  5  0  0  0  0  0  0  0  0999 V2000
    0.0000    0.0000    0.0000 C   0  0  0  0  0  0  0  0  0  0  0  0
    1.0000    0.0000    0.0000 N   0  0  0  0  0  0  0  0  0  0  0  0
    1.3090    0.9511    0.0000 N   0  0  0  0  0  0  0  0  0  0  0  0
    0.5000    1.5388    0.0000 N   0  0  0  0  0  0  0  0  0  0  0  0
   -0.3090    0.9511    0.0000 C   0  0  0  0  0  0  0  0  0  0  0  0
  1  2  1  0  0  0  0
  2  3  2  0  0  0  0
  3  4  1  0  0  0  0
  4  5  1  0  0  0  0
  5  1  2  0  0  0  0
M  END
$$$$
163
 OpenBabel08241414562D

  6  5  0  0  0  0  0  0  0  0999 V2000
    2.5981    0.5000    0.0000 C   0  0  0  0  0  0  0  0  0  0  0  0
    1.7321    1.0000    0.0000 O   0  0  0  0  0  0  0  0  0  0  0  0
    0.8660    0.5000    0.0000 P   0  0  0  0  0  0  0  0  0  0  0  0
    0.0000    0.0000    0.0000 O   0  0  0  0  0  0  0  0  0  0  0  0
    0.3660    1.3660    0.0000 O   0  0  0  0  0  0  0  0  0  0  0  0
    1.3660   -0.3660    0.0000 O   0  0  0  0  0  0  0  0  0  0  0  0
  1  2  1  0  0  0  0
  2  3  1  0  0  0  0
  3  4  2  0  0  0  0
  3  5  1  0  0  0  0
  3  6  1  0  0  0  0
M  END
$$$$
17
 OpenBabel08241414562D

 16 18  0  0  0  0  0  0  0  0999 V2000
    7.4641    2.0000    0.0000 C   0  0  0  0  0  0  0  0  0  0  0  0
    6.4641    2.0000    0.0000 C   0  0  0  0  0  0  0  0  0  0  0  0
    5.9641    1.1340    0.0000 C   0  0  0  0  0  0  0  0  0  0  0  0
    4.9641    1.1340    0.0000 O   0  0  0  0  0  0  0  0  0  0  0  0
    4.4641    2.0000    0.0000 C   0  0  0  0  0  0  0  0  0  0  0  0
    3.4641    2.0000    0.0000 O   0  0  0  0  0  0  0  0  0  0  0  0
    4.9641    2.8660    0.0000 C   0  0  0  0  0  0  0  0  0  0  0  0
    5.9641    2.8660    0.0000 C   0  0  0  0  0  0  0  0  0  0  0  0
    6.4641    0.2680    0.0000 C   0  0  0  0  0  0  0  0  0  0  0  0
    7.4641    0.2680    0.0000 C   0  0  0  0  0  0  0  0  0  0  0  0
    7.9641    1.1340    0.0000 C   0  0  0  0  0  0  0  0  0  0  0  0
    8.9641    1.1340    0.0000 C   0  0  0  0  0  0  0  0  0  0  0  0
    9.4641    2.0000    0.0000 C   0  0  0  0  0  0  0  0  0  0  0  0
   10.4641    2.0000    0.0000 Br  0  0  0  0  0  0  0  0  0  0  0  0
    8.9641    2.8660    0.0000 C   0  0  0  0  0  0  0  0  0  0  0  0
    7.9641    2.8660    0.0000 C   0  0  0  0  0  0  0  0  0  0  0  0
  1  2  1  0  0  0  0
  2  3  2  0  0  0  0
  3  4  1  0  0  0  0
  3  9  1  0  0  0  0
  4  5  1  0  0  0  0
  5  6  2  0  0  0  0
  5  7  1  0  0  0  0
  7  8  1  0  0  0  0
  8  2  1  0  0  0  0
  9 10  2  0  0  0  0
 10 11  1  0  0  0  0
 11  1  2  0  0  0  0
 11 12  1  0  0  0  0
 12 13  2  0  0  0  0
 13 14  1  0  0  0  0
 13 15  1  0  0  0  0
 15 16  2  0  0  0  0
 16  1  1  0  0  0  0
M  END
$$$$
18
 OpenBabel08241414562D

 15 17  0  0  0  0  0  0  0  0999 V2000
    7.4641    2.0000    0.0000 C   0  0  0  0  0  0  0  0  0  0  0  0
    6.4641    2.0000    0.0000 C   0  0  0  0  0  0  0  0  0  0  0  0
    5.9641    1.1340    0.0000 C   0  0  0  0  0  0  0  0  0  0  0  0
    4.9641    1.1340    0.0000 O   0  0  0  0  0  0  0  0  0  0  0  0
    4.4641    2.0000    0.0000 C   0  0  0  0  0  0  0  0  0  0  0  0
    3.4641    2.0000    0.0000 O   0  0  0  0  0  0  0  0  0  0  0  0
    4.9641    2.8660    0.0000 C   0  0  0  0  0  0  0  0  0  0  0  0
    5.9641    2.8660    0.0000 C   0  0  0  0  0  0  0  0  0  0  0  0
    6.4641    0.2680    0.0000 C   0  0  0  0  0  0  0  0  0  0  0  0
    7.4641    0.2680    0.0000 C   0  0  0  0  0  0  0  0  0  0  0  0
    7.9641    1.1340    0.0000 C   0  0  0  0  0  0  0  0  0  0  0  0
    8.9641    1.1340    0.0000 C   0  0  0  0  0  0  0  0  0  0  0  0
    9.4641    2.0000    0.0000 C   0  0  0  0  0  0  0  0  0  0  0  0
    8.9641    2.8660    0.0000 C   0  0  0  0  0  0  0  0  0  0  0  0
    7.9641    2.8660    0.0000 C   0  0  0  0  0  0  0  0  0  0  0  0
  1  2  2  0  0  0  0
  2  3  1  0  0  0  0
  3  4  1  0  0  0  0
  3  9  2  0  0  0  0
  4  5  1  0  0  0  0
  5  6  2  0  0  0  0
  5  7  1  0  0  0  0
  7  8  1  0  0  0  0
  8  2  1  0  0  0  0
  9 10  1  0  0  0  0
 10 11  2  0  0  0  0
 11  1  1  0  0  0  0
 11 12  1  0  0  0  0
 12 13  2  0  0  0  0
 13 14  1  0  0  0  0
 14 15  2  0  0  0  0
 15  1  1  0  0  0  0
M  END
$$$$
2
 OpenBabel08241414562D

 10 11  0  0  0  0  0  0  0  0999 V2000
   -0.8660   -0.5000    0.0000 C   0  0  0  0  0  0  0  0  0  0  0  0
    0.0000    0.0000    0.0000 C   0  0  0  0  0  0  0  0  0  0  0  0
    0.0000    1.0000    0.0000 C   0  0  0  0  0  0  0  0  0  0  0  0
   -0.8660    1.5000    0.0000 C   0  0  0  0  0  0  0  0  0  0  0  0
   -1.7321    1.0000    0.0000 C   0  0  0  0  0  0  0  0  0  0  0  0
   -1.7321    0.0000    0.0000 C   0  0  0  0  0  0  0  0  0  0  0  0
    0.8660    1.5000    0.0000 C   0  0  0  0  0  0  0  0  0  0  0  0
    1.7321    1.0000    0.0000 C   0  0  0  0  0  0  0  0  0  0  0  0
    1.7321    0.0000    0.0000 C   0  0  0  0  0  0  0  0  0  0  0  0
    0.8660   -0.5000    0.0000 C   0  0  0  0  0  0  0  0  0  0  0  0
  1  2  2  0  0  0  0
  2  3  1  0  0  0  0
  3  4  2  0  0  0  0
  3  7  1  0  0  0  0
  4  5  1  0  0  0  0
  5  6  2  0  0  0  0
  6  1  1  0  0  0  0
  7  8  2  0  0  0  0
  8  9  1  0  0  0  0
  9 10  2  0  0  0  0
 10  2  1  0  0  0  0
M  END
$$$$
20
 OpenBabel08241414562D

  7  7  0  0  0  0  0  0  0  0999 V2000
    2.5000    3.8660    0.0000 C   0  0  0  0  0  0  0  0  0  0  0  0
    1.5000    3.8660    0.0000 C   0  0  0  0  0  0  0  0  0  0  0  0
    1.0000    3.0000    0.0000 C   0  0  0  0  0  0  0  0  0  0  0  0
    0.0000    3.0000    0.0000 F   0  0  0  0  0  0  0  0  0  0  0  0
    1.5000    2.1340    0.0000 C   0  0  0  0  0  0  0  0  0  0  0  0
    2.5000    2.1340    0.0000 C   0  0  0  0  0  0  0  0  0  0  0  0
    3.0000    3.0000    0.0000 C   0  0  0  0  0  0  0  0  0  0  0  0
  1  2  1  0  0  0  0
  2  3  2  0  0  0  0
  3  4  1  0  0  0  0
  3  5  1  0  0  0  0
  5  6  2  0  0  0  0
  6  7  1  0  0  0  0
  7  1  2  0  0  0  0
M  END
$$$$
21
 OpenBabel08241414562D

  8  8  0  0  0  0  0  0  0  0999 V2000
    0.0000    0.0000    0.0000 C   0  0  0  0  0  0  0  0  0  0  0  0
   -0.8660    0.5000    0.0000 C   0  0  0  0  0  0  0  0  0  0  0  0
   -0.8660    1.5000    0.0000 C   0  0  0  0  0  0  0  0  0  0  0  0
   -1.7321    2.0000    0.0000 F   0  0  0  0  0  0  0  0  0  0  0  0
    0.0000    2.0000    0.0000 C   0  0  0  0  0  0  0  0  0  0  0  0
    0.0000    3.0000    0.0000 F   0  0  0  0  0  0  0  0  0  0  0  0
    0.8660    1.5000    0.0000 C   0  0  0  0  0  0  0  0  0  0  0  0
    0.8660    0.5000    0.0000 C   0  0  0  0  0  0  0  0  0  0  0  0
  1  2  1  0  0  0  0
  2  3  2  0  0  0  0
  3  4  1  0  0  0  0
  3  5  1  0  0  0  0
  5  6  1  0  0  0  0
  5  7  2  0  0  0  0
  7  8  1  0  0  0  0
  8  1  2  0  0  0  0
M  END
$$$$
22
 OpenBabel08241414562D

 16 18  0  0  0  0  0  0  0  0999 V2000
    7.4641    2.0000    0.0000 C   0  0  0  0  0  0  0  0  0  0  0  0
    6.4641    2.0000    0.0000 C   0  0  0  0  0  0  0  0  0  0  0  0
    5.9641    1.1340    0.0000 C   0  0  0  0  0  0  0  0  0  0  0  0
    4.9641    1.1340    0.0000 O   0  0  0  0  0  0  0  0  0  0  0  0
    4.4641    2.0000    0.0000 C   0  0  0  0  0  0  0  0  0  0  0  0
    3.4641    2.0000    0.0000 O   0  0  0  0  0  0  0  0  0  0  0  0
    4.9641    2.8660    0.0000 C   0  0  0  0  0  0  0  0  0  0  0  0
    5.9641    2.8660    0.0000 C   0  0  0  0  0  0  0  0  0  0  0  0
    6.4641    0.2680    0.0000 C   0  0  0  0  0  0  0  0  0  0  0  0
    7.4641    0.2680    0.0000 C   0  0  0  0  0  0  0  0  0  0  0  0
    7.9641    1.1340    0.0000 C   0  0  0  0  0  0  0  0  0  0  0  0
    8.9641    1.1340    0.0000 C   0  0  0  0  0  0  0  0  0  0  0  0
    9.4641    2.0000    0.0000 C   0  0  0  0  0  0  0  0  0  0  0  0
   10.4641    2.0000    0.0000 I   0  0  0  0  0  0  0  0  0  0  0  0
    8.9641    2.8660    0.0000 C   0  0  0  0  0  0  0  0  0  0  0  0
    7.9641    2.8660    0.0000 C   0  0  0  0  0  0  0  0  0  0  0  0
  1  2  1  0  0  0  0
  2  3  2  0  0  0  0
  3  4  1  0  0  0  0
  3  9  1  0  0  0  0
  4  5  1  0  0  0  0
  5  6  2  0  0  0  0
  5  7  1  0  0  0  0
  7  8  1  0  0  0  0
  8  2  1  0  0  0  0
  9 10  2  0  0  0  0
 10 11  1  0  0  0  0
 11  1  2  0  0  0  0
 11 12  1  0  0  0  0
 12 13  2  0  0  0  0
 13 14  1  0  0  0  0
 13 15  1  0  0  0  0
 15 16  2  0  0  0  0
 16  1  1  0  0  0  0
M  END
$$$$
25
 OpenBabel08241414562D

  7  7  0  0  0  0  0  0  0  0999 V2000
   -0.8660    0.5000    0.0000 C   0  0  0  0  0  0  0  0  0  0  0  0
   -0.8660    1.5000    0.0000 C   0  0  0  0  0  0  0  0  0  0  0  0
    0.0000    2.0000    0.0000 N   0  0  0  0  0  0  0  0  0  0  0  0
    0.8660    1.5000    0.0000 C   0  0  0  0  0  0  0  0  0  0  0  0
    1.7321    2.0000    0.0000 O   0  0  0  0  0  0  0  0  0  0  0  0
    0.8660    0.5000    0.0000 N   0  0  0  0  0  0  0  0  0  0  0  0
    0.0000    0.0000    0.0000 C   0  0  0  0  0  0  0  0  0  0  0  0
  1  2  2  0  0  0  0
  2  3  1  0  0  0  0
  3  4  1  0  0  0  0
  4  5  2  0  0  0  0
  4  6  1  0  0  0  0
  6  7  1  0  0  0  0
  7  1  1  0  0  0  0
M  END
$$$$
26
 OpenBabel08241414562D

  7  6  0  0  0  0  0  0  0  0999 V2000
    1.7321    0.0000    0.0000 C   0  0  0  0  0  0  0  0  0  0  0  0
    0.8660    0.5000    0.0000 C   0  0  0  0  0  0  0  0  0  0  0  0
    0.0000    0.0000    0.0000 O   0  0  0  0  0  0  0  0  0  0  0  0
    2.5981    0.5000    0.0000 C   0  0  0  0  0  0  0  0  0  0  0  0
    3.4641    0.0000    0.0000 C   0  0  0  0  0  0  0  0  0  0  0  0
    4.3301    0.5000    0.0000 C   0  0  0  0  0  0  0  0  0  0  0  0
    5.1962    0.0000    0.0000 C   0  0  0  0  0  0  0  0  0  0  0  0
  1  2  1  0  0  0  0
  1  4  1  0  0  0  0
  2  3  2  0  0  0  0
  4  5  1  0  0  0  0
  5  6  1  0  0  0  0
  6  7  1  0  0  0  0
M  END
$$$$
28
 OpenBabel08241414562D

  7  6  0  0  0  0  0  0  0  0999 V2000
    1.7321    0.0000    0.0000 C   0  0  0  0  0  0  0  0  0  0  0  0
    0.8660    0.5000    0.0000 C   0  0  0  0  0  0  0  0  0  0  0  0
    0.0000    0.0000    0.0000 O   0  0  0  0  0  0  0  0  0  0  0  0
    2.5981    0.5000    0.0000 C   0  0  0  0  0  0  0  0  0  0  0  0
    3.4641    0.0000    0.0000 C   0  0  0  0  0  0  0  0  0  0  0  0
    4.3301    0.5000    0.0000 C   0  0  0  0  0  0  0  0  0  0  0  0
    3.4641   -1.0000    0.0000 C   0  0  0  0  0  0  0  0  0  0  0  0
  1  2  1  0  0  0  0
  1  4  1  0  0  0  0
  2  3  2  0  0  0  0
  4  5  1  0  0  0  0
  5  6  1  0  0  0  0
  5  7  1  0  0  0  0
M  END
$$$$
29
 OpenBabel08241414562D

  6  5  0  0  0  0  0  0  0  0999 V2000
    1.7321    0.0000    0.0000 C   0  0  0  0  0  0  0  0  0  0  0  0
    0.8660    0.5000    0.0000 C   0  0  0  0  0  0  0  0  0  0  0  0
    0.0000    0.0000    0.0000 O   0  0  0  0  0  0  0  0  0  0  0  0
    0.8660    1.5000    0.0000 O   0  0  0  0  0  0  0  0  0  0  0  0
    2.5981    0.5000    0.0000 C   0  0  0  0  0  0  0  0  0  0  0  0
    3.4641    0.0000    0.0000 C   0  0  0  0  0  0  0  0  0  0  0  0
  1  2  1  0  0  0  0
  1  5  1  0  0  0  0
  2  3  2  0  0  0  0
  2  4  1  0  0  0  0
  5  6  1  0  0  0  0
M  END
$$$$
30
 OpenBabel08241414562D

  5  5  0  0  0  0  0  0  0  0999 V2000
    1.3090    0.9511    0.0000 C   0  0  0  0  0  0  0  0  0  0  0  0
    1.0000    0.0000    0.0000 C   0  0  0  0  0  0  0  0  0  0  0  0
    0.0000    0.0000    0.0000 N   0  0  0  0  0  0  0  0  0  0  0  0
   -0.3090    0.9511    0.0000 C   0  0  0  0  0  0  0  0  0  0  0  0
    0.5000    1.5388    0.0000 N   0  0  0  0  0  0  0  0  0  0  0  0
  1  2  2  0  0  0  0
  2  3  1  0  0  0  0
  3  4  2  0  0  0  0
  4  5  1  0  0  0  0
  5  1  1  0  0  0  0
M  END
$$$$
31
 OpenBabel08241414562D

  4  3  0  0  0  0  0  0  0  0999 V2000
    1.7321    0.0000    0.0000 C   0  0  0  0  0  0  0  0  0  0  0  0
    0.8660    0.5000    0.0000 C   0  0  0  0  0  0  0  0  0  0  0  0
    0.0000    0.0000    0.0000 O   0  0  0  0  0  0  0  0  0  0  0  0
    2.5981    0.5000    0.0000 C   0  0  0  0  0  0  0  0  0  0  0  0
  1  2  1  0  0  0  0
  1  4  1  0  0  0  0
  2  3  2  0  0  0  0
M  END
$$$$
32
 OpenBabel08241414562D

  8  7  0  0  0  0  0  0  0  0999 V2000
    1.7321    0.0000    0.0000 C   0  0  0  0  0  0  0  0  0  0  0  0
    0.8660    0.5000    0.0000 C   0  0  0  0  0  0  0  0  0  0  0  0
    0.0000    0.0000    0.0000 O   0  0  0  0  0  0  0  0  0  0  0  0
    0.8660    1.5000    0.0000 O   0  0  0  0  0  0  0  0  0  0  0  0
    2.5981    0.5000    0.0000 C   0  0  0  0  0  0  0  0  0  0  0  0
    3.4641    0.0000    0.0000 C   0  0  0  0  0  0  0  0  0  0  0  0
    4.3301    0.5000    0.0000 C   0  0  0  0  0  0  0  0  0  0  0  0
    3.4641   -1.0000    0.0000 C   0  0  0  0  0  0  0  0  0  0  0  0
  1  2  1  0  0  0  0
  1  5  1  0  0  0  0
  2  3  2  0  0  0  0
  2  4  1  0  0  0  0
  5  6  1  0  0  0  0
  6  7  1  0  0  0  0
  6  8  1  0  0  0  0
M  END
$$$$
33
 OpenBabel08241414562D

  7  6  0  0  0  0  0  0  0  0999 V2000
    2.5981    0.5000    0.0000 C   0  0  0  0  0  0  0  0  0  0  0  0
    3.4641    0.0000    0.0000 C   0  0  0  0  0  0  0  0  0  0  0  0
    4.3301    0.5000    0.0000 O   0  0  0  0  0  0  0  0  0  0  0  0
    1.7321    0.0000    0.0000 C   0  0  0  0  0  0  0  0  0  0  0  0
    0.8660    0.5000    0.0000 C   0  0  0  0  0  0  0  0  0  0  0  0
    0.0000    0.0000    0.0000 O   0  0  0  0  0  0  0  0  0  0  0  0
    0.8660    1.5000    0.0000 O   0  0  0  0  0  0  0  0  0  0  0  0
  1  2  1  0  0  0  0
  1  4  1  0  0  0  0
  2  3  2  0  0  0  0
  4  5  1  0  0  0  0
  5  6  2  0  0  0  0
  5  7  1  0  0  0  0
M  END
$$$$
34
 OpenBabel08241414562D

  7  6  0  0  0  0  0  0  0  0999 V2000
    1.7321    0.0000    0.0000 C   0  0  0  0  0  0  0  0  0  0  0  0
    0.8660    0.5000    0.0000 C   0  0  0  0  0  0  0  0  0  0  0  0
    0.0000    0.0000    0.0000 O   0  0  0  0  0  0  0  0  0  0  0  0
    0.8660    1.5000    0.0000 O   0  0  0  0  0  0  0  0  0  0  0  0
    2.5981    0.5000    0.0000 C   0  0  2  0  0  0  0  0  0  0  0  0
    2.5981    1.5000    0.0000 O   0  0  0  0  0  0  0  0  0  0  0  0
    3.4641    0.0000    0.0000 C   0  0  0  0  0  0  0  0  0  0  0  0
  1  2  1  0  0  0  0
  2  3  2  0  0  0  0
  2  4  1  0  0  0  0
  5  1  1  6  0  0  0
  5  6  1  0  0  0  0
  5  7  1  0  0  0  0
M  END
$$$$
35
 OpenBabel08241414562D

  6  5  0  0  0  0  0  0  0  0999 V2000
    1.7321    0.0000    0.0000 C   0  0  0  0  0  0  0  0  0  0  0  0
    0.8660    0.5000    0.0000 C   0  0  0  0  0  0  0  0  0  0  0  0
    0.0000    0.0000    0.0000 O   0  0  0  0  0  0  0  0  0  0  0  0
    2.5981    0.5000    0.0000 C   0  0  2  0  0  0  0  0  0  0  0  0
    2.5981    1.5000    0.0000 O   0  0  0  0  0  0  0  0  0  0  0  0
    3.4641    0.0000    0.0000 C   0  0  0  0  0  0  0  0  0  0  0  0
  1  2  1  0  0  0  0
  2  3  2  0  0  0  0
  4  1  1  6  0  0  0
  4  5  1  0  0  0  0
  4  6  1  0  0  0  0
M  END
$$$$
36
 OpenBabel08241414562D

  8  7  0  0  0  0  0  0  0  0999 V2000
    1.7321    0.0000    0.0000 C   0  0  0  0  0  0  0  0  0  0  0  0
    0.8660    0.5000    0.0000 C   0  0  0  0  0  0  0  0  0  0  0  0
    0.0000    0.0000    0.0000 O   0  0  0  0  0  0  0  0  0  0  0  0
    0.8660    1.5000    0.0000 O   0  0  0  0  0  0  0  0  0  0  0  0
    2.5981    0.5000    0.0000 C   0  0  2  0  0  0  0  0  0  0  0  0
    3.4641    0.0000    0.0000 C   0  0  0  0  0  0  0  0  0  0  0  0
    4.3301    0.5000    0.0000 C   0  0  0  0  0  0  0  0  0  0  0  0
    2.5981    1.5000    0.0000 C   0  0  0  0  0  0  0  0  0  0  0  0
  1  2  1  0  0  0  0
  2  3  2  0  0  0  0
  2  4  1  0  0  0  0
  5  1  1  1  0  0  0
  5  6  1  0  0  0  0
  5  8  1  0  0  0  0
  6  7  1  0  0  0  0
M  END
$$$$
37
 OpenBabel08241414562D

  5  4  0  0  0  0  0  0  0  0999 V2000
    1.7321    0.0000    0.0000 C   0  0  0  0  0  0  0  0  0  0  0  0
    0.8660    0.5000    0.0000 C   0  0  0  0  0  0  0  0  0  0  0  0
    0.0000    0.0000    0.0000 O   0  0  0  0  0  0  0  0  0  0  0  0
    0.8660    1.5000    0.0000 O   0  0  0  0  0  0  0  0  0  0  0  0
    2.5981    0.5000    0.0000 C   0  0  0  0  0  0  0  0  0  0  0  0
  1  2  1  0  0  0  0
  1  5  1  0  0  0  0
  2  3  2  0  0  0  0
  2  4  1  0  0  0  0
M  END
$$$$
38
 OpenBabel08241414562D

  5  4  0  0  0  0  0  0  0  0999 V2000
    1.7321    0.0000    0.0000 C   0  0  0  0  0  0  0  0  0  0  0  0
    0.8660    0.5000    0.0000 C   0  0  0  0  0  0  0  0  0  0  0  0
    0.0000    0.0000    0.0000 O   0  0  0  0  0  0  0  0  0  0  0  0
    2.5981    0.5000    0.0000 C   0  0  0  0  0  0  0  0  0  0  0  0
    3.4641    0.0000    0.0000 O   0  0  0  0  0  0  0  0  0  0  0  0
  1  2  1  0  0  0  0
  1  4  1  0  0  0  0
  2  3  2  0  0  0  0
  4  5  1  0  0  0  0
M  END
$$$$
39
 OpenBabel08241414562D

  6  6  0  0  0  0  0  0  0  0999 V2000
   -0.8660    0.5000    0.0000 C   0  0  0  0  0  0  0  0  0  0  0  0
   -0.8660    1.5000    0.0000 C   0  0  0  0  0  0  0  0  0  0  0  0
    0.0000    2.0000    0.0000 N   0  0  0  0  0  0  0  0  0  0  0  0
    0.8660    1.5000    0.0000 C   0  0  0  0  0  0  0  0  0  0  0  0
    0.8660    0.5000    0.0000 C   0  0  0  0  0  0  0  0  0  0  0  0
    0.0000    0.0000    0.0000 C   0  0  0  0  0  0  0  0  0  0  0  0
  1  2  1  0  0  0  0
  2  3  2  0  0  0  0
  3  4  1  0  0  0  0
  4  5  2  0  0  0  0
  5  6  1  0  0  0  0
  6  1  2  0  0  0  0
M  END
$$$$
4
 OpenBabel08241414562D

 11 12  0  0  0  0  0  0  0  0999 V2000
    1.7321   -3.0000    0.0000 C   0  0  0  0  0  0  0  0  0  0  0  0
    1.7321   -2.0000    0.0000 C   0  0  0  0  0  0  0  0  0  0  0  0
    2.5981   -1.5000    0.0000 O   0  0  0  0  0  0  0  0  0  0  0  0
    0.8660   -1.5000    0.0000 N   0  0  0  0  0  0  0  0  0  0  0  0
    0.0000   -2.0000    0.0000 C   0  0  0  0  0  0  0  0  0  0  0  0
    0.0000   -3.0000    0.0000 C   0  0  0  0  0  0  0  0  0  0  0  0
    0.8660   -3.5000    0.0000 C   0  0  0  0  0  0  0  0  0  0  0  0
   -0.8660   -3.5000    0.0000 C   0  0  0  0  0  0  0  0  0  0  0  0
   -1.7321   -3.0000    0.0000 C   0  0  0  0  0  0  0  0  0  0  0  0
   -1.7321   -2.0000    0.0000 C   0  0  0  0  0  0  0  0  0  0  0  0
   -0.8660   -1.5000    0.0000 C   0  0  0  0  0  0  0  0  0  0  0  0
  1  2  1  0  0  0  0
  2  3  2  0  0  0  0
  2  4  1  0  0  0  0
  4  5  1  0  0  0  0
  5  6  1  0  0  0  0
  6  7  1  0  0  0  0
  6  8  2  0  0  0  0
  7  1  2  0  0  0  0
  8  9  1  0  0  0  0
  9 10  2  0  0  0  0
 10 11  1  0  0  0  0
 11  5  2  0  0  0  0
M  END
$$$$
41
 OpenBabel08241414562D

  5  5  0  0  0  0  0  0  0  0999 V2000
   -0.3090    0.9511    0.0000 C   0  0  0  0  0  0  0  0  0  0  0  0
    0.5000    1.5388    0.0000 N   0  0  0  0  0  0  0  0  0  0  0  0
    1.3090    0.9511    0.0000 C   0  0  0  0  0  0  0  0  0  0  0  0
    1.0000    0.0000    0.0000 C   0  0  0  0  0  0  0  0  0  0  0  0
    0.0000    0.0000    0.0000 C   0  0  0  0  0  0  0  0  0  0  0  0
  1  2  1  0  0  0  0
  2  3  1  0  0  0  0
  3  4  1  0  0  0  0
  4  5  1  0  0  0  0
  5  1  1  0  0  0  0
M  END
$$$$
42
 OpenBabel08241414562D

  8  7  0  0  0  0  0  0  0  0999 V2000
    0.8660    0.5000    0.0000 C   0  0  0  0  0  0  0  0  0  0  0  0
    0.0000    0.0000    0.0000 O   0  0  0  0  0  0  0  0  0  0  0  0
    1.7321    0.0000    0.0000 C   0  0  0  0  0  0  0  0  0  0  0  0
    2.5981    0.5000    0.0000 C   0  0  0  0  0  0  0  0  0  0  0  0
    3.4641    0.0000    0.0000 C   0  0  0  0  0  0  0  0  0  0  0  0
    4.3301    0.5000    0.0000 C   0  0  0  0  0  0  0  0  0  0  0  0
    5.1962    0.0000    0.0000 C   0  0  0  0  0  0  0  0  0  0  0  0
    6.0622    0.5000    0.0000 C   0  0  0  0  0  0  0  0  0  0  0  0
  1  2  2  0  0  0  0
  1  3  1  0  0  0  0
  3  4  1  0  0  0  0
  4  5  1  0  0  0  0
  5  6  1  0  0  0  0
  6  7  1  0  0  0  0
  7  8  1  0  0  0  0
M  END
$$$$
44
 OpenBabel08241414562D

  3  2  0  0  0  0  0  0  0  0999 V2000
    1.7321    0.0000    0.0000 C   0  0  0  0  0  0  0  0  0  0  0  0
    0.8660    0.5000    0.0000 C   0  0  0  0  0  0  0  0  0  0  0  0
    0.0000    0.0000    0.0000 O   0  0  0  0  0  0  0  0  0  0  0  0
  1  2  1  0  0  0  0
  2  3  2  0  0  0  0
M  END
$$$$
46
 OpenBabel08241414562D

  8  8  0  0  0  0  0  0  0  0999 V2000
   -0.8660    1.5000    0.0000 C   0  0  0  0  0  0  0  0  0  0  0  0
   -0.8660    0.5000    0.0000 C   0  0  0  0  0  0  0  0  0  0  0  0
   -1.7321    0.0000    0.0000 O   0  0  0  0  0  0  0  0  0  0  0  0
    0.0000    0.0000    0.0000 N   0  0  0  0  0  0  0  0  0  0  0  0
    0.8660    0.5000    0.0000 C   0  0  0  0  0  0  0  0  0  0  0  0
    0.8660    1.5000    0.0000 C   0  0  0  0  0  0  0  0  0  0  0  0
    1.7321    2.0000    0.0000 O   0  0  0  0  0  0  0  0  0  0  0  0
    0.0000    2.0000    0.0000 N   0  0  0  0  0  0  0  0  0  0  0  0
  1  2  1  0  0  0  0
  2  3  2  0  0  0  0
  2  4  1  0  0  0  0
  4  5  1  0  0  0  0
  5  6  1  0  0  0  0
  6  7  2  0  0  0  0
  6  8  1  0  0  0  0
  8  1  1  0  0  0  0
M  END
$$$$
49
 OpenBabel08241414562D

  9 10  0  0  0  0  0  0  0  0999 V2000
    0.9511    1.3090    0.0000 S   0  0  0  0  0  0  0  0  0  0  0  0
    0.0000    1.0000    0.0000 C   0  0  0  0  0  0  0  0  0  0  0  0
    0.0000    0.0000    0.0000 C   0  0  0  0  0  0  0  0  0  0  0  0
   -0.8660   -0.5000    0.0000 N   0  0  0  0  0  0  0  0  0  0  0  0
   -1.7321    0.0000    0.0000 C   0  0  0  0  0  0  0  0  0  0  0  0
   -1.7321    1.0000    0.0000 N   0  0  0  0  0  0  0  0  0  0  0  0
   -0.8660    1.5000    0.0000 C   0  0  0  0  0  0  0  0  0  0  0  0
    0.9511   -0.3090    0.0000 C   0  0  0  0  0  0  0  0  0  0  0  0
    1.5388    0.5000    0.0000 C   0  0  0  0  0  0  0  0  0  0  0  0
  1  2  1  0  0  0  0
  2  3  2  0  0  0  0
  3  4  1  0  0  0  0
  3  8  1  0  0  0  0
  4  5  2  0  0  0  0
  5  6  1  0  0  0  0
  6  7  2  0  0  0  0
  7  2  1  0  0  0  0
  8  9  2  0  0  0  0
  9  1  1  0  0  0  0
M  END
$$$$
49
 OpenBabel08241414562D

  9 10  0  0  0  0  0  0  0  0999 V2000
    0.9511    1.3090    0.0000 S   0  0  0  0  0  0  0  0  0  0  0  0
    0.0000    1.0000    0.0000 C   0  0  0  0  0  0  0  0  0  0  0  0
    0.0000    0.0000    0.0000 C   0  0  0  0  0  0  0  0  0  0  0  0
   -0.8660   -0.5000    0.0000 N   0  0  0  0  0  0  0  0  0  0  0  0
   -1.7321    0.0000    0.0000 C   0  0  0  0  0  0  0  0  0  0  0  0
   -1.7321    1.0000    0.0000 N   0  0  0  0  0  0  0  0  0  0  0  0
   -0.8660    1.5000    0.0000 C   0  0  0  0  0  0  0  0  0  0  0  0
    0.9511   -0.3090    0.0000 C   0  0  0  0  0  0  0  0  0  0  0  0
    1.5388    0.5000    0.0000 C   0  0  0  0  0  0  0  0  0  0  0  0
  1  2  1  0  0  0  0
  2  3  2  0  0  0  0
  3  4  1  0  0  0  0
  3  8  1  0  0  0  0
  4  5  2  0  0  0  0
  5  6  1  0  0  0  0
  6  7  2  0  0  0  0
  7  2  1  0  0  0  0
  8  9  2  0  0  0  0
  9  1  1  0  0  0  0
M  END
$$$$
5
 OpenBabel08241414562D

  9  9  0  0  0  0  0  0  0  0999 V2000
   -0.8660    1.5000    0.0000 C   0  0  0  0  0  0  0  0  0  0  0  0
   -1.7321    2.0000    0.0000 O   0  0  0  0  0  0  0  0  0  0  0  0
    0.0000    2.0000    0.0000 N   0  0  0  0  0  0  0  0  0  0  0  0
    0.8660    1.5000    0.0000 C   0  0  0  0  0  0  0  0  0  0  0  0
    1.7321    2.0000    0.0000 O   0  0  0  0  0  0  0  0  0  0  0  0
    0.8660    0.5000    0.0000 N   0  0  0  0  0  0  0  0  0  0  0  0
    0.0000    0.0000    0.0000 C   0  0  0  0  0  0  0  0  0  0  0  0
    0.0000   -1.0000    0.0000 O   0  0  0  0  0  0  0  0  0  0  0  0
   -0.8660    0.5000    0.0000 C   0  0  0  0  0  0  0  0  0  0  0  0
  1  2  2  0  0  0  0
  1  3  1  0  0  0  0
  3  4  1  0  0  0  0
  4  5  2  0  0  0  0
  4  6  1  0  0  0  0
  6  7  1  0  0  0  0
  7  8  2  0  0  0  0
  7  9  1  0  0  0  0
  9  1  1  0  0  0  0
M  END
$$$$
50
 OpenBabel08241414562D

  6  6  0  0  0  0  0  0  0  0999 V2000
    0.0000    2.0000    0.0000 N   0  0  0  0  0  0  0  0  0  0  0  0
   -0.8660    1.5000    0.0000 C   0  0  0  0  0  0  0  0  0  0  0  0
   -0.8660    0.5000    0.0000 C   0  0  0  0  0  0  0  0  0  0  0  0
    0.0000    0.0000    0.0000 C   0  0  0  0  0  0  0  0  0  0  0  0
    0.8660    0.5000    0.0000 C   0  0  0  0  0  0  0  0  0  0  0  0
    0.8660    1.5000    0.0000 C   0  0  0  0  0  0  0  0  0  0  0  0
  1  2  1  0  0  0  0
  2  3  1  0  0  0  0
  3  4  1  0  0  0  0
  4  5  1  0  0  0  0
  5  6  1  0  0  0  0
  6  1  1  0  0  0  0
M  END
$$$$
52
 OpenBabel08241414562D

  9 10  0  0  0  0  0  0  0  0999 V2000
    0.9511   -0.3090    0.0000 S   0  0  0  0  0  0  0  0  0  0  0  0
    0.0000    0.0000    0.0000 C   0  0  0  0  0  0  0  0  0  0  0  0
    0.0000    1.0000    0.0000 C   0  0  0  0  0  0  0  0  0  0  0  0
    0.9511    1.3090    0.0000 C   0  0  0  0  0  0  0  0  0  0  0  0
    1.5388    0.5000    0.0000 C   0  0  0  0  0  0  0  0  0  0  0  0
   -0.8660    1.5000    0.0000 C   0  0  0  0  0  0  0  0  0  0  0  0
   -1.7321    1.0000    0.0000 C   0  0  0  0  0  0  0  0  0  0  0  0
   -1.7321    0.0000    0.0000 N   0  0  0  0  0  0  0  0  0  0  0  0
   -0.8660   -0.5000    0.0000 C   0  0  0  0  0  0  0  0  0  0  0  0
  1  2  1  0  0  0  0
  2  3  2  0  0  0  0
  3  4  1  0  0  0  0
  3  6  1  0  0  0  0
  4  5  2  0  0  0  0
  5  1  1  0  0  0  0
  6  7  2  0  0  0  0
  7  8  1  0  0  0  0
  8  9  2  0  0  0  0
  9  2  1  0  0  0  0
M  END
$$$$
53
 OpenBabel08241414562D

  9 10  0  0  0  0  0  0  0  0999 V2000
    0.9511    1.3090    0.0000 S   0  0  0  0  0  0  0  0  0  0  0  0
    0.0000    1.0000    0.0000 C   0  0  0  0  0  0  0  0  0  0  0  0
    0.0000    0.0000    0.0000 C   0  0  0  0  0  0  0  0  0  0  0  0
   -0.8660   -0.5000    0.0000 N   0  0  0  0  0  0  0  0  0  0  0  0
   -1.7321    0.0000    0.0000 C   0  0  0  0  0  0  0  0  0  0  0  0
   -1.7321    1.0000    0.0000 C   0  0  0  0  0  0  0  0  0  0  0  0
   -0.8660    1.5000    0.0000 C   0  0  0  0  0  0  0  0  0  0  0  0
    0.9511   -0.3090    0.0000 C   0  0  0  0  0  0  0  0  0  0  0  0
    1.5388    0.5000    0.0000 C   0  0  0  0  0  0  0  0  0  0  0  0
  1  2  1  0  0  0  0
  2  3  2  0  0  0  0
  3  4  1  0  0  0  0
  3  8  1  0  0  0  0
  4  5  2  0  0  0  0
  5  6  1  0  0  0  0
  6  7  2  0  0  0  0
  7  2  1  0  0  0  0
  8  9  2  0  0  0  0
  9  1  1  0  0  0  0
M  END
$$$$
54
 OpenBabel08241414562D

  9 10  0  0  0  0  0  0  0  0999 V2000
    0.9511    1.3090    0.0000 O   0  0  0  0  0  0  0  0  0  0  0  0
    0.0000    1.0000    0.0000 C   0  0  0  0  0  0  0  0  0  0  0  0
    0.0000    0.0000    0.0000 C   0  0  0  0  0  0  0  0  0  0  0  0
   -0.8660   -0.5000    0.0000 N   0  0  0  0  0  0  0  0  0  0  0  0
   -1.7321    0.0000    0.0000 C   0  0  0  0  0  0  0  0  0  0  0  0
   -1.7321    1.0000    0.0000 N   0  0  0  0  0  0  0  0  0  0  0  0
   -0.8660    1.5000    0.0000 C   0  0  0  0  0  0  0  0  0  0  0  0
    0.9511   -0.3090    0.0000 C   0  0  0  0  0  0  0  0  0  0  0  0
    1.5388    0.5000    0.0000 C   0  0  0  0  0  0  0  0  0  0  0  0
  1  2  1  0  0  0  0
  2  3  2  0  0  0  0
  3  4  1  0  0  0  0
  3  8  1  0  0  0  0
  4  5  2  0  0  0  0
  5  6  1  0  0  0  0
  6  7  2  0  0  0  0
  7  2  1  0  0  0  0
  8  9  2  0  0  0  0
  9  1  1  0  0  0  0
M  END
$$$$
55
 OpenBabel08241414562D

  6  6  0  0  0  0  0  0  0  0999 V2000
    0.0000    2.0000    0.0000 N   0  0  0  0  0  0  0  0  0  0  0  0
   -0.8660    1.5000    0.0000 C   0  0  0  0  0  0  0  0  0  0  0  0
   -0.8660    0.5000    0.0000 C   0  0  0  0  0  0  0  0  0  0  0  0
    0.0000    0.0000    0.0000 N   0  0  0  0  0  0  0  0  0  0  0  0
    0.8660    0.5000    0.0000 C   0  0  0  0  0  0  0  0  0  0  0  0
    0.8660    1.5000    0.0000 C   0  0  0  0  0  0  0  0  0  0  0  0
  1  2  1  0  0  0  0
  2  3  1  0  0  0  0
  3  4  1  0  0  0  0
  4  5  1  0  0  0  0
  5  6  1  0  0  0  0
  6  1  1  0  0  0  0
M  END
$$$$
58
 OpenBabel08241414562D

  5  5  0  0  0  0  0  0  0  0999 V2000
   -0.3090    0.9511    0.0000 C   0  0  0  0  0  0  0  0  0  0  0  0
    0.5000    1.5388    0.0000 S   0  0  0  0  0  0  0  0  0  0  0  0
    1.3090    0.9511    0.0000 C   0  0  0  0  0  0  0  0  0  0  0  0
    1.0000    0.0000    0.0000 C   0  0  0  0  0  0  0  0  0  0  0  0
    0.0000    0.0000    0.0000 C   0  0  0  0  0  0  0  0  0  0  0  0
  1  2  1  0  0  0  0
  2  3  1  0  0  0  0
  3  4  2  0  0  0  0
  4  5  1  0  0  0  0
  5  1  2  0  0  0  0
M  END
$$$$
59
 OpenBabel08241414562D

 10 11  0  0  0  0  0  0  0  0999 V2000
    0.0000   -1.0000    0.0000 Cl  0  0  0  0  0  0  0  0  0  0  0  0
    0.0000    0.0000    0.0000 C   0  0  0  0  0  0  0  0  0  0  0  0
    0.8660    0.5000    0.0000 C   0  0  0  0  0  0  0  0  0  0  0  0
    0.8660    1.5000    0.0000 C   0  0  0  0  0  0  0  0  0  0  0  0
    0.0000    2.0000    0.0000 N   0  0  0  0  0  0  0  0  0  0  0  0
   -0.8660    1.5000    0.0000 C   0  0  0  0  0  0  0  0  0  0  0  0
   -0.8660    0.5000    0.0000 N   0  0  0  0  0  0  0  0  0  0  0  0
    1.8171    1.8090    0.0000 C   0  0  0  0  0  0  0  0  0  0  0  0
    2.4049    1.0000    0.0000 C   0  0  0  0  0  0  0  0  0  0  0  0
    1.8171    0.1910    0.0000 S   0  0  0  0  0  0  0  0  0  0  0  0
  1  2  1  0  0  0  0
  2  3  2  0  0  0  0
  3  4  1  0  0  0  0
  4  5  2  0  0  0  0
  4  8  1  0  0  0  0
  5  6  1  0  0  0  0
  6  7  2  0  0  0  0
  7  2  1  0  0  0  0
  8  9  2  0  0  0  0
  9 10  1  0  0  0  0
 10  3  1  0  0  0  0
M  END
$$$$
6
 OpenBabel08241414562D

  6  6  0  0  0  0  0  0  0  0999 V2000
    0.0000    2.0000    0.0000 C   0  0  0  0  0  0  0  0  0  0  0  0
   -0.8660    1.5000    0.0000 C   0  0  0  0  0  0  0  0  0  0  0  0
   -0.8660    0.5000    0.0000 C   0  0  0  0  0  0  0  0  0  0  0  0
    0.0000    0.0000    0.0000 C   0  0  0  0  0  0  0  0  0  0  0  0
    0.8660    0.5000    0.0000 C   0  0  0  0  0  0  0  0  0  0  0  0
    0.8660    1.5000    0.0000 C   0  0  0  0  0  0  0  0  0  0  0  0
  1  2  1  0  0  0  0
  2  3  2  0  0  0  0
  3  4  1  0  0  0  0
  4  5  2  0  0  0  0
  5  6  1  0  0  0  0
  6  1  2  0  0  0  0
M  END
$$$$
60
 OpenBabel08241414562D

 13 15  0  0  0  0  0  0  0  0999 V2000
   -0.6691   -0.7431    0.0000 C   0  0  0  0  0  0  0  0  0  0  0  0
    0.0000    0.0000    0.0000 C   0  0  0  0  0  0  0  0  0  0  0  0
    1.0000    0.0000    0.0000 C   0  0  0  0  0  0  0  0  0  0  0  0
    1.3090    0.9511    0.0000 C   0  0  0  0  0  0  0  0  0  0  0  0
    0.5000    1.5388    0.0000 N   0  0  0  0  0  0  0  0  0  0  0  0
   -0.3090    0.9511    0.0000 C   0  0  0  0  0  0  0  0  0  0  0  0
   -1.2872    1.1590    0.0000 C   0  0  0  0  0  0  0  0  0  0  0  0
   -1.9563    0.4158    0.0000 C   0  0  0  0  0  0  0  0  0  0  0  0
   -1.6473   -0.5352    0.0000 C   0  0  0  0  0  0  0  0  0  0  0  0
    2.2872    1.1590    0.0000 C   0  0  0  0  0  0  0  0  0  0  0  0
    2.9563    0.4158    0.0000 C   0  0  0  0  0  0  0  0  0  0  0  0
    2.6473   -0.5352    0.0000 C   0  0  0  0  0  0  0  0  0  0  0  0
    1.6691   -0.7431    0.0000 C   0  0  0  0  0  0  0  0  0  0  0  0
  1  2  2  0  0  0  0
  2  3  1  0  0  0  0
  3  4  2  0  0  0  0
  4  5  1  0  0  0  0
  4 10  1  0  0  0  0
  5  6  1  0  0  0  0
  6  2  1  0  0  0  0
  6  7  2  0  0  0  0
  7  8  1  0  0  0  0
  8  9  2  0  0  0  0
  9  1  1  0  0  0  0
 10 11  1  0  0  0  0
 11 12  1  0  0  0  0
 12 13  1  0  0  0  0
 13  3  1  0  0  0  0
M  END
$$$$
61
 OpenBabel08241414562D

 14 16  0  0  0  0  0  0  0  0999 V2000
   -0.6691   -0.7431    0.0000 C   0  0  0  0  0  0  0  0  0  0  0  0
   -1.6473   -0.5352    0.0000 C   0  0  0  0  0  0  0  0  0  0  0  0
   -2.3164   -1.2784    0.0000 Cl  0  0  0  0  0  0  0  0  0  0  0  0
   -1.9563    0.4158    0.0000 C   0  0  0  0  0  0  0  0  0  0  0  0
   -1.2872    1.1590    0.0000 C   0  0  0  0  0  0  0  0  0  0  0  0
   -0.3090    0.9511    0.0000 C   0  0  0  0  0  0  0  0  0  0  0  0
    0.0000    0.0000    0.0000 C   0  0  0  0  0  0  0  0  0  0  0  0
    1.0000    0.0000    0.0000 C   0  0  0  0  0  0  0  0  0  0  0  0
    1.3090    0.9511    0.0000 C   0  0  0  0  0  0  0  0  0  0  0  0
    0.5000    1.5388    0.0000 N   0  0  0  0  0  0  0  0  0  0  0  0
    2.2872    1.1590    0.0000 C   0  0  0  0  0  0  0  0  0  0  0  0
    2.9563    0.4158    0.0000 C   0  0  0  0  0  0  0  0  0  0  0  0
    2.6473   -0.5352    0.0000 C   0  0  0  0  0  0  0  0  0  0  0  0
    1.6691   -0.7431    0.0000 C   0  0  0  0  0  0  0  0  0  0  0  0
  1  2  2  0  0  0  0
  2  3  1  0  0  0  0
  2  4  1  0  0  0  0
  4  5  2  0  0  0  0
  5  6  1  0  0  0  0
  6  7  2  0  0  0  0
  7  1  1  0  0  0  0
  7  8  1  0  0  0  0
  8  9  2  0  0  0  0
  9 10  1  0  0  0  0
  9 11  1  0  0  0  0
 10  6  1  0  0  0  0
 11 12  1  0  0  0  0
 12 13  1  0  0  0  0
 13 14  1  0  0  0  0
 14  8  1  0  0  0  0
M  END
$$$$
62
 OpenBabel08241414562D

 10 11  0  0  0  0  0  0  0  0999 V2000
    0.0000    1.0000    0.0000 C   0  0  0  0  0  0  0  0  0  0  0  0
    0.0000    0.0000    0.0000 C   0  0  0  0  0  0  0  0  0  0  0  0
   -0.8660   -0.5000    0.0000 N   0  0  0  0  0  0  0  0  0  0  0  0
   -1.7321    0.0000    0.0000 C   0  0  0  0  0  0  0  0  0  0  0  0
   -1.7321    1.0000    0.0000 C   0  0  0  0  0  0  0  0  0  0  0  0
   -0.8660    1.5000    0.0000 C   0  0  0  0  0  0  0  0  0  0  0  0
    0.8660   -0.5000    0.0000 C   0  0  0  0  0  0  0  0  0  0  0  0
    1.7321    0.0000    0.0000 C   0  0  0  0  0  0  0  0  0  0  0  0
    1.7321    1.0000    0.0000 C   0  0  0  0  0  0  0  0  0  0  0  0
    0.8660    1.5000    0.0000 C   0  0  0  0  0  0  0  0  0  0  0  0
  1  2  2  0  0  0  0
  2  3  1  0  0  0  0
  2  7  1  0  0  0  0
  3  4  2  0  0  0  0
  4  5  1  0  0  0  0
  5  6  2  0  0  0  0
  6  1  1  0  0  0  0
  7  8  2  0  0  0  0
  8  9  1  0  0  0  0
  9 10  2  0  0  0  0
 10  1  1  0  0  0  0
M  END
$$$$
69
 OpenBabel08241414562D

 12 13  0  0  0  0  0  0  0  0999 V2000
    0.8660   -1.5000    0.0000 N   0  0  0  0  0  0  0  0  0  0  0  0
    0.0000   -1.0000    0.0000 C   0  0  0  0  0  0  0  0  0  0  0  0
   -0.8660   -1.5000    0.0000 O   0  0  0  0  0  0  0  0  0  0  0  0
    0.0000    0.0000    0.0000 C   0  0  0  0  0  0  0  0  0  0  0  0
    0.8660    0.5000    0.0000 C   0  0  0  0  0  0  0  0  0  0  0  0
    0.8660    1.5000    0.0000 C   0  0  0  0  0  0  0  0  0  0  0  0
    0.0000    2.0000    0.0000 C   0  0  0  0  0  0  0  0  0  0  0  0
   -0.8660    1.5000    0.0000 C   0  0  0  0  0  0  0  0  0  0  0  0
   -0.8660    0.5000    0.0000 C   0  0  0  0  0  0  0  0  0  0  0  0
    1.7321    0.0000    0.0000 N   0  0  0  0  0  0  0  0  0  0  0  0
    1.7321   -1.0000    0.0000 C   0  0  0  0  0  0  0  0  0  0  0  0
    2.5981   -1.5000    0.0000 O   0  0  0  0  0  0  0  0  0  0  0  0
  1  2  1  0  0  0  0
  2  3  2  0  0  0  0
  2  4  1  0  0  0  0
  4  5  1  0  0  0  0
  5  6  2  0  0  0  0
  5 10  1  0  0  0  0
  6  7  1  0  0  0  0
  7  8  2  0  0  0  0
  8  9  1  0  0  0  0
  9  4  2  0  0  0  0
 10 11  1  0  0  0  0
 11  1  1  0  0  0  0
 11 12  2  0  0  0  0
M  END
$$$$
7
 OpenBabel08241414562D

 16 18  0  0  0  0  0  0  0  0999 V2000
    5.9641    2.8660    0.0000 C   0  0  0  0  0  0  0  0  0  0  0  0
    6.4641    2.0000    0.0000 C   0  0  0  0  0  0  0  0  0  0  0  0
    7.4641    2.0000    0.0000 C   0  0  0  0  0  0  0  0  0  0  0  0
    7.9641    1.1340    0.0000 C   0  0  0  0  0  0  0  0  0  0  0  0
    8.9641    1.1340    0.0000 C   0  0  0  0  0  0  0  0  0  0  0  0
    9.4641    2.0000    0.0000 C   0  0  0  0  0  0  0  0  0  0  0  0
   10.4641    2.0000    0.0000 Br  0  0  0  0  0  0  0  0  0  0  0  0
    8.9641    2.8660    0.0000 C   0  0  0  0  0  0  0  0  0  0  0  0
    7.9641    2.8660    0.0000 C   0  0  0  0  0  0  0  0  0  0  0  0
    7.4641    0.2680    0.0000 C   0  0  0  0  0  0  0  0  0  0  0  0
    6.4641    0.2680    0.0000 C   0  0  0  0  0  0  0  0  0  0  0  0
    5.9641    1.1340    0.0000 C   0  0  0  0  0  0  0  0  0  0  0  0
    4.9641    1.1340    0.0000 N   0  0  0  0  0  0  0  0  0  0  0  0
    4.4641    2.0000    0.0000 C   0  0  0  0  0  0  0  0  0  0  0  0
    3.4641    2.0000    0.0000 O   0  0  0  0  0  0  0  0  0  0  0  0
    4.9641    2.8660    0.0000 C   0  0  0  0  0  0  0  0  0  0  0  0
  1  2  1  0  0  0  0
  2  3  2  0  0  0  0
  3  4  1  0  0  0  0
  4  5  1  0  0  0  0
  4 10  2  0  0  0  0
  5  6  2  0  0  0  0
  6  7  1  0  0  0  0
  6  8  1  0  0  0  0
  8  9  2  0  0  0  0
  9  3  1  0  0  0  0
 10 11  1  0  0  0  0
 11 12  2  0  0  0  0
 12  2  1  0  0  0  0
 12 13  1  0  0  0  0
 13 14  1  0  0  0  0
 14 15  2  0  0  0  0
 14 16  1  0  0  0  0
 16  1  1  0  0  0  0
M  END
$$$$
74
 OpenBabel08241414562D

  7  7  0  0  0  0  0  0  0  0999 V2000
    3.0000    3.0000    0.0000 C   0  0  0  0  0  0  0  0  0  0  0  0
    2.5000    2.1340    0.0000 C   0  0  0  0  0  0  0  0  0  0  0  0
    1.5000    2.1340    0.0000 C   0  0  0  0  0  0  0  0  0  0  0  0
    1.0000    3.0000    0.0000 C   0  0  0  0  0  0  0  0  0  0  0  0
    0.0000    3.0000    0.0000 Cl  0  0  0  0  0  0  0  0  0  0  0  0
    1.5000    3.8660    0.0000 C   0  0  0  0  0  0  0  0  0  0  0  0
    2.5000    3.8660    0.0000 C   0  0  0  0  0  0  0  0  0  0  0  0
  1  2  1  0  0  0  0
  2  3  2  0  0  0  0
  3  4  1  0  0  0  0
  4  5  1  0  0  0  0
  4  6  2  0  0  0  0
  6  7  1  0  0  0  0
  7  1  2  0  0  0  0
M  END
$$$$
75
 OpenBabel08241414562D

 10 10  0  0  0  0  0  0  0  0999 V2000
    0.8660    2.5000    0.0000 C   0  0  0  0  0  0  0  0  0  0  0  0
    0.0000    3.0000    0.0000 Cl  0  0  0  0  0  0  0  0  0  0  0  0
    0.8660    1.5000    0.0000 C   0  0  0  0  0  0  0  0  0  0  0  0
    0.0000    1.0000    0.0000 Cl  0  0  0  0  0  0  0  0  0  0  0  0
    1.7321    1.0000    0.0000 C   0  0  0  0  0  0  0  0  0  0  0  0
    2.5981    1.5000    0.0000 C   0  0  0  0  0  0  0  0  0  0  0  0
    3.4641    1.0000    0.0000 Cl  0  0  0  0  0  0  0  0  0  0  0  0
    2.5981    2.5000    0.0000 C   0  0  0  0  0  0  0  0  0  0  0  0
    3.4641    3.0000    0.0000 Cl  0  0  0  0  0  0  0  0  0  0  0  0
    1.7321    3.0000    0.0000 C   0  0  0  0  0  0  0  0  0  0  0  0
  1  2  1  0  0  0  0
  1  3  1  0  0  0  0
  3  4  1  0  0  0  0
  3  5  2  0  0  0  0
  5  6  1  0  0  0  0
  6  7  1  0  0  0  0
  6  8  2  0  0  0  0
  8  9  1  0  0  0  0
  8 10  1  0  0  0  0
 10  1  2  0  0  0  0
M  END
$$$$
76
 OpenBabel08241414562D

  9  9  0  0  0  0  0  0  0  0999 V2000
   -0.8660    0.5000    0.0000 C   0  0  0  0  0  0  0  0  0  0  0  0
   -0.8660    1.5000    0.0000 C   0  0  0  0  0  0  0  0  0  0  0  0
   -1.7321    2.0000    0.0000 Cl  0  0  0  0  0  0  0  0  0  0  0  0
    0.0000    2.0000    0.0000 C   0  0  0  0  0  0  0  0  0  0  0  0
    0.0000    3.0000    0.0000 Cl  0  0  0  0  0  0  0  0  0  0  0  0
    0.8660    1.5000    0.0000 C   0  0  0  0  0  0  0  0  0  0  0  0
    0.8660    0.5000    0.0000 C   0  0  0  0  0  0  0  0  0  0  0  0
    1.7321    0.0000    0.0000 Cl  0  0  0  0  0  0  0  0  0  0  0  0
    0.0000    0.0000    0.0000 C   0  0  0  0  0  0  0  0  0  0  0  0
  1  2  1  0  0  0  0
  2  3  1  0  0  0  0
  2  4  2  0  0  0  0
  4  5  1  0  0  0  0
  4  6  1  0  0  0  0
  6  7  2  0  0  0  0
  7  8  1  0  0  0  0
  7  9  1  0  0  0  0
  9  1  2  0  0  0  0
M  END
$$$$
77
 OpenBabel08241414562D

 15 17  0  0  0  0  0  0  0  0999 V2000
    3.4641   -1.0000    0.0000 C   0  0  0  0  0  0  0  0  0  0  0  0
    2.5981   -1.5000    0.0000 C   0  0  0  0  0  0  0  0  0  0  0  0
    1.7321   -1.0000    0.0000 C   0  0  0  0  0  0  0  0  0  0  0  0
    1.7321    0.0000    0.0000 C   0  0  0  0  0  0  0  0  0  0  0  0
    0.8660    0.5000    0.0000 C   0  0  0  0  0  0  0  0  0  0  0  0
    0.0000    0.0000    0.0000 C   0  0  0  0  0  0  0  0  0  0  0  0
    0.0000   -1.0000    0.0000 C   0  0  0  0  0  0  0  0  0  0  0  0
   -0.8660   -1.5000    0.0000 O   0  0  0  0  0  0  0  0  0  0  0  0
    0.8660   -1.5000    0.0000 C   0  0  0  0  0  0  0  0  0  0  0  0
   -0.8660    0.5000    0.0000 C   0  0  0  0  0  0  0  0  0  0  0  0
   -0.8660    1.5000    0.0000 C   0  0  0  0  0  0  0  0  0  0  0  0
    0.0000    2.0000    0.0000 C   0  0  0  0  0  0  0  0  0  0  0  0
    0.8660    1.5000    0.0000 C   0  0  0  0  0  0  0  0  0  0  0  0
    2.5981    0.5000    0.0000 C   0  0  0  0  0  0  0  0  0  0  0  0
    3.4641    0.0000    0.0000 C   0  0  0  0  0  0  0  0  0  0  0  0
  1  2  2  0  0  0  0
  2  3  1  0  0  0  0
  3  4  2  0  0  0  0
  4  5  1  0  0  0  0
  4 14  1  0  0  0  0
  5  6  2  0  0  0  0
  6  7  1  0  0  0  0
  6 10  1  0  0  0  0
  7  8  2  0  0  0  0
  7  9  1  0  0  0  0
  9  3  1  0  0  0  0
 10 11  2  0  0  0  0
 11 12  1  0  0  0  0
 12 13  2  0  0  0  0
 13  5  1  0  0  0  0
 14 15  2  0  0  0  0
 15  1  1  0  0  0  0
M  END
$$$$
78
 OpenBabel08241414562D

  7  7  0  0  0  0  0  0  0  0999 V2000
    2.5000    2.1340    0.0000 C   0  0  0  0  0  0  0  0  0  0  0  0
    1.5000    2.1340    0.0000 C   0  0  0  0  0  0  0  0  0  0  0  0
    1.0000    3.0000    0.0000 C   0  0  0  0  0  0  0  0  0  0  0  0
    0.0000    3.0000    0.0000 Br  0  0  0  0  0  0  0  0  0  0  0  0
    1.5000    3.8660    0.0000 C   0  0  0  0  0  0  0  0  0  0  0  0
    2.5000    3.8660    0.0000 C   0  0  0  0  0  0  0  0  0  0  0  0
    3.0000    3.0000    0.0000 C   0  0  0  0  0  0  0  0  0  0  0  0
  1  2  1  0  0  0  0
  2  3  2  0  0  0  0
  3  4  1  0  0  0  0
  3  5  1  0  0  0  0
  5  6  2  0  0  0  0
  6  7  1  0  0  0  0
  7  1  2  0  0  0  0
M  END
$$$$
79
 OpenBabel08241414562D

 15 17  0  0  0  0  0  0  0  0999 V2000
    2.0359    1.1340    0.0000 C   0  0  0  0  0  0  0  0  0  0  0  0
    1.0359    1.1340    0.0000 C   0  0  0  0  0  0  0  0  0  0  0  0
    0.5359    2.0000    0.0000 C   0  0  0  0  0  0  0  0  0  0  0  0
    1.0359    2.8660    0.0000 C   0  0  0  0  0  0  0  0  0  0  0  0
    0.5359    3.7321    0.0000 C   0  0  0  0  0  0  0  0  0  0  0  0
   -0.4641    3.7321    0.0000 C   0  0  0  0  0  0  0  0  0  0  0  0
   -0.9641    2.8660    0.0000 C   0  0  0  0  0  0  0  0  0  0  0  0
   -0.4641    2.0000    0.0000 C   0  0  0  0  0  0  0  0  0  0  0  0
   -0.9641    1.1340    0.0000 C   0  0  0  0  0  0  0  0  0  0  0  0
   -1.9641    1.1340    0.0000 C   0  0  0  0  0  0  0  0  0  0  0  0
   -2.4641    2.0000    0.0000 C   0  0  0  0  0  0  0  0  0  0  0  0
   -3.4641    2.0000    0.0000 O   0  0  0  0  0  0  0  0  0  0  0  0
   -1.9641    2.8660    0.0000 N   0  0  0  0  0  0  0  0  0  0  0  0
    2.0359    2.8660    0.0000 C   0  0  0  0  0  0  0  0  0  0  0  0
    2.5359    2.0000    0.0000 C   0  0  0  0  0  0  0  0  0  0  0  0
  1  2  2  0  0  0  0
  2  3  1  0  0  0  0
  3  4  2  0  0  0  0
  4  5  1  0  0  0  0
  4 14  1  0  0  0  0
  5  6  2  0  0  0  0
  6  7  1  0  0  0  0
  7  8  2  0  0  0  0
  8  3  1  0  0  0  0
  8  9  1  0  0  0  0
  9 10  1  0  0  0  0
 10 11  1  0  0  0  0
 11 12  2  0  0  0  0
 11 13  1  0  0  0  0
 13  7  1  0  0  0  0
 14 15  2  0  0  0  0
 15  1  1  0  0  0  0
M  END
$$$$
80
 OpenBabel08241414562D

  8  8  0  0  0  0  0  0  0  0999 V2000
    0.8660    0.5000    0.0000 C   0  0  0  0  0  0  0  0  0  0  0  0
    0.8660    1.5000    0.0000 C   0  0  0  0  0  0  0  0  0  0  0  0
    0.0000    2.0000    0.0000 C   0  0  0  0  0  0  0  0  0  0  0  0
    0.0000    3.0000    0.0000 Cl  0  0  0  0  0  0  0  0  0  0  0  0
   -0.8660    1.5000    0.0000 C   0  0  0  0  0  0  0  0  0  0  0  0
   -1.7321    2.0000    0.0000 Cl  0  0  0  0  0  0  0  0  0  0  0  0
   -0.8660    0.5000    0.0000 C   0  0  0  0  0  0  0  0  0  0  0  0
    0.0000    0.0000    0.0000 C   0  0  0  0  0  0  0  0  0  0  0  0
  1  2  1  0  0  0  0
  2  3  2  0  0  0  0
  3  4  1  0  0  0  0
  3  5  1  0  0  0  0
  5  6  1  0  0  0  0
  5  7  2  0  0  0  0
  7  8  1  0  0  0  0
  8  1  2  0  0  0  0
M  END
$$$$
81
 OpenBabel08241414562D

 17 19  0  0  0  0  0  0  0  0999 V2000
    2.5981    1.5000    0.0000 C   0  0  0  0  0  0  0  0  0  0  0  0
    2.5981    0.5000    0.0000 C   0  0  0  0  0  0  0  0  0  0  0  0
    3.4641    0.0000    0.0000 Br  0  0  0  0  0  0  0  0  0  0  0  0
    1.7321    0.0000    0.0000 C   0  0  0  0  0  0  0  0  0  0  0  0
    0.8660    0.5000    0.0000 C   0  0  0  0  0  0  0  0  0  0  0  0
    0.0000    0.0000    0.0000 C   0  0  0  0  0  0  0  0  0  0  0  0
    0.0000   -1.0000    0.0000 Br  0  0  0  0  0  0  0  0  0  0  0  0
   -0.8660    0.5000    0.0000 C   0  0  0  0  0  0  0  0  0  0  0  0
   -0.8660    1.5000    0.0000 C   0  0  0  0  0  0  0  0  0  0  0  0
    0.0000    2.0000    0.0000 C   0  0  0  0  0  0  0  0  0  0  0  0
    0.8660    1.5000    0.0000 C   0  0  0  0  0  0  0  0  0  0  0  0
    1.7321    2.0000    0.0000 C   0  0  0  0  0  0  0  0  0  0  0  0
    0.0000    3.0000    0.0000 C   0  0  0  0  0  0  0  0  0  0  0  0
   -0.8660    3.5000    0.0000 C   0  0  0  0  0  0  0  0  0  0  0  0
   -1.7321    3.0000    0.0000 C   0  0  0  0  0  0  0  0  0  0  0  0
   -2.5981    3.5000    0.0000 O   0  0  0  0  0  0  0  0  0  0  0  0
   -1.7321    2.0000    0.0000 O   0  0  0  0  0  0  0  0  0  0  0  0
  1  2  2  0  0  0  0
  2  3  1  0  0  0  0
  2  4  1  0  0  0  0
  4  5  2  0  0  0  0
  5  6  1  0  0  0  0
  6  7  1  0  0  0  0
  6  8  2  0  0  0  0
  8  9  1  0  0  0  0
  9 10  2  0  0  0  0
 10 11  1  0  0  0  0
 10 13  1  0  0  0  0
 11  5  1  0  0  0  0
 11 12  2  0  0  0  0
 12  1  1  0  0  0  0
 13 14  1  0  0  0  0
 14 15  1  0  0  0  0
 15 16  2  0  0  0  0
 15 17  1  0  0  0  0
 17  9  1  0  0  0  0
M  END
$$$$
82
 OpenBabel08241414562D

  6  6  0  0  0  0  0  0  0  0999 V2000
   -3.1569   -1.1180    0.0000 C   0  0  0  0  0  0  0  0  0  0  0  0
   -2.3479   -0.5302    0.0000 C   0  0  0  0  0  0  0  0  0  0  0  0
   -1.5388   -1.1180    0.0000 C   0  0  0  0  0  0  0  0  0  0  0  0
   -0.5878   -0.8090    0.0000 O   0  0  0  0  0  0  0  0  0  0  0  0
   -1.8479   -2.0691    0.0000 N   0  0  0  0  0  0  0  0  0  0  0  0
   -2.8479   -2.0691    0.0000 N   0  0  0  0  0  0  0  0  0  0  0  0
  1  2  2  0  0  0  0
  2  3  1  0  0  0  0
  3  4  2  0  0  0  0
  3  5  1  0  0  0  0
  5  6  1  0  0  0  0
  6  1  1  0  0  0  0
M  END
$$$$
83
 OpenBabel08241414562D

 11 12  0  0  0  0  0  0  0  0999 V2000
   -3.4641   -3.0000    0.0000 C   0  0  0  0  0  0  0  0  0  0  0  0
   -2.5981   -2.5000    0.0000 C   0  0  0  0  0  0  0  0  0  0  0  0
   -2.5981   -1.5000    0.0000 C   0  0  0  0  0  0  0  0  0  0  0  0
   -1.7321   -1.0000    0.0000 N   0  0  0  0  0  0  0  0  0  0  0  0
   -0.8660   -1.5000    0.0000 C   0  0  0  0  0  0  0  0  0  0  0  0
    0.0000   -1.0000    0.0000 Cl  0  0  0  0  0  0  0  0  0  0  0  0
   -0.8660   -2.5000    0.0000 C   0  0  0  0  0  0  0  0  0  0  0  0
   -1.7320   -3.0000    0.0000 C   0  0  0  0  0  0  0  0  0  0  0  0
   -3.4641   -1.0000    0.0000 C   0  0  0  0  0  0  0  0  0  0  0  0
   -4.3301   -1.5000    0.0000 C   0  0  0  0  0  0  0  0  0  0  0  0
   -4.3301   -2.5000    0.0000 C   0  0  0  0  0  0  0  0  0  0  0  0
  1  2  2  0  0  0  0
  2  3  1  0  0  0  0
  3  4  1  0  0  0  0
  3  9  2  0  0  0  0
  4  5  2  0  0  0  0
  5  6  1  0  0  0  0
  5  7  1  0  0  0  0
  7  8  2  0  0  0  0
  8  2  1  0  0  0  0
  9 10  1  0  0  0  0
 10 11  2  0  0  0  0
 11  1  1  0  0  0  0
M  END
$$$$
84
 OpenBabel08241414562D

 11 12  0  0  0  0  0  0  0  0999 V2000
   -3.4641   -3.0000    0.0000 C   0  0  0  0  0  0  0  0  0  0  0  0
   -2.5981   -2.5000    0.0000 C   0  0  0  0  0  0  0  0  0  0  0  0
   -2.5981   -1.5000    0.0000 C   0  0  0  0  0  0  0  0  0  0  0  0
   -1.7321   -1.0000    0.0000 N   0  0  0  0  0  0  0  0  0  0  0  0
   -0.8660   -1.5000    0.0000 C   0  0  0  0  0  0  0  0  0  0  0  0
    0.0000   -1.0000    0.0000 Br  0  0  0  0  0  0  0  0  0  0  0  0
   -0.8660   -2.5000    0.0000 C   0  0  0  0  0  0  0  0  0  0  0  0
   -1.7320   -3.0000    0.0000 C   0  0  0  0  0  0  0  0  0  0  0  0
   -3.4641   -1.0000    0.0000 C   0  0  0  0  0  0  0  0  0  0  0  0
   -4.3301   -1.5000    0.0000 C   0  0  0  0  0  0  0  0  0  0  0  0
   -4.3301   -2.5000    0.0000 C   0  0  0  0  0  0  0  0  0  0  0  0
  1  2  2  0  0  0  0
  2  3  1  0  0  0  0
  3  4  1  0  0  0  0
  3  9  2  0  0  0  0
  4  5  2  0  0  0  0
  5  6  1  0  0  0  0
  5  7  1  0  0  0  0
  7  8  2  0  0  0  0
  8  2  1  0  0  0  0
  9 10  1  0  0  0  0
 10 11  2  0  0  0  0
 11  1  1  0  0  0  0
M  END
$$$$
85
 OpenBabel08241414562D

 16 18  0  0  0  0  0  0  0  0999 V2000
    2.5981   -3.5000    0.0000 C   0  0  0  0  0  0  0  0  0  0  0  0
    2.5981   -2.5000    0.0000 C   0  0  0  0  0  0  0  0  0  0  0  0
    3.4641   -2.0000    0.0000 C   0  0  0  0  0  0  0  0  0  0  0  0
    3.4641   -1.0000    0.0000 O   0  0  0  0  0  0  0  0  0  0  0  0
    4.3301   -2.5000    0.0000 N   0  0  0  0  0  0  0  0  0  0  0  0
    4.3301   -3.5000    0.0000 C   0  0  0  0  0  0  0  0  0  0  0  0
    5.1962   -4.0000    0.0000 O   0  0  0  0  0  0  0  0  0  0  0  0
    3.4641   -4.0000    0.0000 N   0  0  0  0  0  0  0  0  0  0  0  0
    1.7321   -2.0000    0.0000 C   0  0  0  0  0  0  0  0  0  0  0  0
    0.8660   -2.5000    0.0000 C   0  0  0  0  0  0  0  0  0  0  0  0
    0.8660   -3.5000    0.0000 C   0  0  0  0  0  0  0  0  0  0  0  0
    1.7321   -4.0000    0.0000 O   0  0  0  0  0  0  0  0  0  0  0  0
    0.0000   -4.0000    0.0000 C   0  0  0  0  0  0  0  0  0  0  0  0
   -0.8660   -3.5000    0.0000 C   0  0  0  0  0  0  0  0  0  0  0  0
   -0.8660   -2.5000    0.0000 C   0  0  0  0  0  0  0  0  0  0  0  0
    0.0000   -2.0000    0.0000 C   0  0  0  0  0  0  0  0  0  0  0  0
  1  2  1  0  0  0  0
  2  3  1  0  0  0  0
  2  9  2  0  0  0  0
  3  4  2  0  0  0  0
  3  5  1  0  0  0  0
  5  6  1  0  0  0  0
  6  7  2  0  0  0  0
  6  8  1  0  0  0  0
  8  1  2  0  0  0  0
  9 10  1  0  0  0  0
 10 11  1  0  0  0  0
 11 12  1  0  0  0  0
 11 13  2  0  0  0  0
 12  1  1  0  0  0  0
 13 14  1  0  0  0  0
 14 15  2  0  0  0  0
 15 16  1  0  0  0  0
 16 10  2  0  0  0  0
M  END
$$$$
86
 OpenBabel08241414562D

 20 23  0  0  0  0  0  0  0  0999 V2000
   -0.8660   -5.5000    0.0000 C   0  0  0  0  0  0  0  0  0  0  0  0
   -0.8660   -4.5000    0.0000 C   0  0  0  0  0  0  0  0  0  0  0  0
    0.0000   -4.0000    0.0000 C   0  0  0  0  0  0  0  0  0  0  0  0
    0.0000   -3.0000    0.0000 O   0  0  0  0  0  0  0  0  0  0  0  0
    0.8660   -4.5000    0.0000 N   0  0  0  0  0  0  0  0  0  0  0  0
    0.8660   -5.5000    0.0000 C   0  0  0  0  0  0  0  0  0  0  0  0
    1.7321   -6.0000    0.0000 S   0  0  0  0  0  0  0  0  0  0  0  0
    0.0000   -6.0000    0.0000 N   0  0  0  0  0  0  0  0  0  0  0  0
   -1.7320   -4.0000    0.0000 C   0  0  0  0  0  0  0  0  0  0  0  0
   -2.5981   -4.5000    0.0000 C   0  0  0  0  0  0  0  0  0  0  0  0
   -3.4641   -4.0000    0.0000 C   0  0  0  0  0  0  0  0  0  0  0  0
   -4.3301   -4.5000    0.0000 C   0  0  0  0  0  0  0  0  0  0  0  0
   -4.3301   -5.5000    0.0000 C   0  0  0  0  0  0  0  0  0  0  0  0
   -3.4641   -6.0000    0.0000 C   0  0  0  0  0  0  0  0  0  0  0  0
   -2.5981   -5.5000    0.0000 C   0  0  0  0  0  0  0  0  0  0  0  0
   -1.7320   -6.0000    0.0000 O   0  0  0  0  0  0  0  0  0  0  0  0
   -5.1962   -4.0000    0.0000 C   0  0  0  0  0  0  0  0  0  0  0  0
   -5.1962   -3.0000    0.0000 C   0  0  0  0  0  0  0  0  0  0  0  0
   -4.3301   -2.5000    0.0000 C   0  0  0  0  0  0  0  0  0  0  0  0
   -3.4641   -3.0000    0.0000 C   0  0  0  0  0  0  0  0  0  0  0  0
  1  2  1  0  0  0  0
  2  3  1  0  0  0  0
  2  9  2  0  0  0  0
  3  4  2  0  0  0  0
  3  5  1  0  0  0  0
  5  6  1  0  0  0  0
  6  7  2  0  0  0  0
  6  8  1  0  0  0  0
  8  1  2  0  0  0  0
  9 10  1  0  0  0  0
 10 11  2  0  0  0  0
 11 12  1  0  0  0  0
 12 13  2  0  0  0  0
 12 17  1  0  0  0  0
 13 14  1  0  0  0  0
 14 15  2  0  0  0  0
 15 10  1  0  0  0  0
 15 16  1  0  0  0  0
 16  1  1  0  0  0  0
 17 18  2  0  0  0  0
 18 19  1  0  0  0  0
 19 20  2  0  0  0  0
 20 11  1  0  0  0  0
M  END
$$$$
87
 OpenBabel08241414562D

 20 23  0  0  0  0  0  0  0  0999 V2000
   -0.8660   -5.5000    0.0000 C   0  0  0  0  0  0  0  0  0  0  0  0
   -0.8660   -4.5000    0.0000 C   0  0  0  0  0  0  0  0  0  0  0  0
    0.0000   -4.0000    0.0000 C   0  0  0  0  0  0  0  0  0  0  0  0
    0.0000   -3.0000    0.0000 O   0  0  0  0  0  0  0  0  0  0  0  0
    0.8660   -4.5000    0.0000 N   0  0  0  0  0  0  0  0  0  0  0  0
    0.8660   -5.5000    0.0000 C   0  0  0  0  0  0  0  0  0  0  0  0
    1.7321   -6.0000    0.0000 O   0  0  0  0  0  0  0  0  0  0  0  0
    0.0000   -6.0000    0.0000 N   0  0  0  0  0  0  0  0  0  0  0  0
   -1.7320   -4.0000    0.0000 C   0  0  0  0  0  0  0  0  0  0  0  0
   -2.5981   -4.5000    0.0000 C   0  0  0  0  0  0  0  0  0  0  0  0
   -3.4641   -4.0000    0.0000 C   0  0  0  0  0  0  0  0  0  0  0  0
   -4.3301   -4.5000    0.0000 C   0  0  0  0  0  0  0  0  0  0  0  0
   -4.3301   -5.5000    0.0000 C   0  0  0  0  0  0  0  0  0  0  0  0
   -3.4641   -6.0000    0.0000 C   0  0  0  0  0  0  0  0  0  0  0  0
   -2.5981   -5.5000    0.0000 C   0  0  0  0  0  0  0  0  0  0  0  0
   -1.7320   -6.0000    0.0000 O   0  0  0  0  0  0  0  0  0  0  0  0
   -5.1962   -4.0000    0.0000 C   0  0  0  0  0  0  0  0  0  0  0  0
   -5.1962   -3.0000    0.0000 C   0  0  0  0  0  0  0  0  0  0  0  0
   -4.3301   -2.5000    0.0000 C   0  0  0  0  0  0  0  0  0  0  0  0
   -3.4641   -3.0000    0.0000 C   0  0  0  0  0  0  0  0  0  0  0  0
  1  2  1  0  0  0  0
  2  3  1  0  0  0  0
  2  9  2  0  0  0  0
  3  4  2  0  0  0  0
  3  5  1  0  0  0  0
  5  6  1  0  0  0  0
  6  7  2  0  0  0  0
  6  8  1  0  0  0  0
  8  1  2  0  0  0  0
  9 10  1  0  0  0  0
 10 11  2  0  0  0  0
 11 12  1  0  0  0  0
 12 13  2  0  0  0  0
 12 17  1  0  0  0  0
 13 14  1  0  0  0  0
 14 15  2  0  0  0  0
 15 10  1  0  0  0  0
 15 16  1  0  0  0  0
 16  1  1  0  0  0  0
 17 18  2  0  0  0  0
 18 19  1  0  0  0  0
 19 20  2  0  0  0  0
 20 11  1  0  0  0  0
M  END
$$$$
88
 OpenBabel08241414562D

 15 17  0  0  0  0  0  0  0  0999 V2000
   -3.5981   -1.5000    0.0000 C   0  0  0  0  0  0  0  0  0  0  0  0
   -2.5981   -1.5000    0.0000 O   0  0  0  0  0  0  0  0  0  0  0  0
   -4.0981   -2.3660    0.0000 O   0  0  0  0  0  0  0  0  0  0  0  0
   -5.0981   -2.3660    0.0000 C   0  0  0  0  0  0  0  0  0  0  0  0
   -5.5981   -1.5000    0.0000 C   0  0  0  0  0  0  0  0  0  0  0  0
   -6.5981   -1.5000    0.0000 C   0  0  0  0  0  0  0  0  0  0  0  0
   -7.0981   -2.3660    0.0000 C   0  0  0  0  0  0  0  0  0  0  0  0
   -6.5981   -3.2321    0.0000 C   0  0  0  0  0  0  0  0  0  0  0  0
   -5.5981   -3.2321    0.0000 C   0  0  0  0  0  0  0  0  0  0  0  0
   -8.0981   -2.3660    0.0000 C   0  0  0  0  0  0  0  0  0  0  0  0
   -8.5981   -1.5000    0.0000 C   0  0  0  0  0  0  0  0  0  0  0  0
   -8.0981   -0.6340    0.0000 C   0  0  0  0  0  0  0  0  0  0  0  0
   -7.0981   -0.6340    0.0000 C   0  0  0  0  0  0  0  0  0  0  0  0
   -5.0981   -0.6340    0.0000 C   0  0  0  0  0  0  0  0  0  0  0  0
   -4.0981   -0.6340    0.0000 C   0  0  0  0  0  0  0  0  0  0  0  0
  1  2  2  0  0  0  0
  1  3  1  0  0  0  0
  3  4  1  0  0  0  0
  4  5  2  0  0  0  0
  5  6  1  0  0  0  0
  5 14  1  0  0  0  0
  6  7  2  0  0  0  0
  7  8  1  0  0  0  0
  7 10  1  0  0  0  0
  8  9  2  0  0  0  0
  9  4  1  0  0  0  0
 10 11  2  0  0  0  0
 11 12  1  0  0  0  0
 12 13  2  0  0  0  0
 13  6  1  0  0  0  0
 14 15  2  0  0  0  0
 15  1  1  0  0  0  0
M  END
$$$$
89
 OpenBabel08241414562D

 11 12  0  0  0  0  0  0  0  0999 V2000
   -3.4641   -3.0000    0.0000 C   0  0  0  0  0  0  0  0  0  0  0  0
   -2.5981   -2.5000    0.0000 C   0  0  0  0  0  0  0  0  0  0  0  0
   -2.5981   -1.5000    0.0000 C   0  0  0  0  0  0  0  0  0  0  0  0
   -1.7321   -1.0000    0.0000 C   0  0  0  0  0  0  0  0  0  0  0  0
   -0.8660   -1.5000    0.0000 C   0  0  0  0  0  0  0  0  0  0  0  0
    0.0000   -1.0000    0.0000 Br  0  0  0  0  0  0  0  0  0  0  0  0
   -0.8660   -2.5000    0.0000 C   0  0  0  0  0  0  0  0  0  0  0  0
   -1.7320   -3.0000    0.0000 C   0  0  0  0  0  0  0  0  0  0  0  0
   -3.4641   -1.0000    0.0000 C   0  0  0  0  0  0  0  0  0  0  0  0
   -4.3301   -1.5000    0.0000 C   0  0  0  0  0  0  0  0  0  0  0  0
   -4.3301   -2.5000    0.0000 C   0  0  0  0  0  0  0  0  0  0  0  0
  1  2  2  0  0  0  0
  2  3  1  0  0  0  0
  3  4  1  0  0  0  0
  3  9  2  0  0  0  0
  4  5  2  0  0  0  0
  5  6  1  0  0  0  0
  5  7  1  0  0  0  0
  7  8  2  0  0  0  0
  8  2  1  0  0  0  0
  9 10  1  0  0  0  0
 10 11  2  0  0  0  0
 11  1  1  0  0  0  0
M  END
$$$$
9
 OpenBabel08241414562D

  9 10  0  0  0  0  0  0  0  0999 V2000
   -1.7321    0.0000    0.0000 C   0  0  0  0  0  0  0  0  0  0  0  0
   -0.8660   -0.5000    0.0000 C   0  0  0  0  0  0  0  0  0  0  0  0
    0.0000    0.0000    0.0000 C   0  0  0  0  0  0  0  0  0  0  0  0
    0.0000    1.0000    0.0000 C   0  0  0  0  0  0  0  0  0  0  0  0
   -0.8660    1.5000    0.0000 C   0  0  0  0  0  0  0  0  0  0  0  0
   -1.7321    1.0000    0.0000 C   0  0  0  0  0  0  0  0  0  0  0  0
    0.9511    1.3090    0.0000 N   0  0  0  0  0  0  0  0  0  0  0  0
    1.5388    0.5000    0.0000 C   0  0  0  0  0  0  0  0  0  0  0  0
    0.9511   -0.3090    0.0000 C   0  0  0  0  0  0  0  0  0  0  0  0
  1  2  2  0  0  0  0
  2  3  1  0  0  0  0
  3  4  2  0  0  0  0
  4  5  1  0  0  0  0
  4  7  1  0  0  0  0
  5  6  2  0  0  0  0
  6  1  1  0  0  0  0
  7  8  1  0  0  0  0
  8  9  2  0  0  0  0
  9  3  1  0  0  0  0
M  END
$$$$
90
 OpenBabel08241414562D

 10 11  0  0  0  0  0  0  0  0999 V2000
   -2.5981   -2.5000    0.0000 C   0  0  0  0  0  0  0  0  0  0  0  0
   -2.5981   -1.5000    0.0000 C   0  0  0  0  0  0  0  0  0  0  0  0
   -1.7321   -1.0000    0.0000 C   0  0  0  0  0  0  0  0  0  0  0  0
   -0.8660   -1.5000    0.0000 C   0  0  0  0  0  0  0  0  0  0  0  0
    0.0000   -1.0000    0.0000 F   0  0  0  0  0  0  0  0  0  0  0  0
   -0.8660   -2.5000    0.0000 C   0  0  0  0  0  0  0  0  0  0  0  0
   -1.7320   -3.0000    0.0000 C   0  0  0  0  0  0  0  0  0  0  0  0
   -3.5491   -1.1910    0.0000 C   0  0  0  0  0  0  0  0  0  0  0  0
   -4.1369   -2.0000    0.0000 C   0  0  0  0  0  0  0  0  0  0  0  0
   -3.5491   -2.8090    0.0000 N   0  0  0  0  0  0  0  0  0  0  0  0
  1  2  2  0  0  0  0
  2  3  1  0  0  0  0
  2  8  1  0  0  0  0
  3  4  2  0  0  0  0
  4  5  1  0  0  0  0
  4  6  1  0  0  0  0
  6  7  2  0  0  0  0
  7  1  1  0  0  0  0
  8  9  2  0  0  0  0
  9 10  1  0  0  0  0
 10  1  1  0  0  0  0
M  END
$$$$
91
 OpenBabel08241414562D

  9 10  0  0  0  0  0  0  0  0999 V2000
    1.5388    0.5000    0.0000 C   0  0  0  0  0  0  0  0  0  0  0  0
    0.9511   -0.3090    0.0000 N   0  0  0  0  0  0  0  0  0  0  0  0
    0.0000    0.0000    0.0000 C   0  0  0  0  0  0  0  0  0  0  0  0
    0.0000    1.0000    0.0000 C   0  0  0  0  0  0  0  0  0  0  0  0
    0.9511    1.3090    0.0000 O   0  0  0  0  0  0  0  0  0  0  0  0
   -0.8660    1.5000    0.0000 C   0  0  0  0  0  0  0  0  0  0  0  0
   -1.7321    1.0000    0.0000 C   0  0  0  0  0  0  0  0  0  0  0  0
   -1.7321    0.0000    0.0000 C   0  0  0  0  0  0  0  0  0  0  0  0
   -0.8660   -0.5000    0.0000 C   0  0  0  0  0  0  0  0  0  0  0  0
  1  2  2  0  0  0  0
  2  3  1  0  0  0  0
  3  4  2  0  0  0  0
  4  5  1  0  0  0  0
  4  6  1  0  0  0  0
  5  1  1  0  0  0  0
  6  7  2  0  0  0  0
  7  8  1  0  0  0  0
  8  9  2  0  0  0  0
  9  3  1  0  0  0  0
M  END
$$$$
92
 OpenBabel08241414562D

  8  8  0  0  0  0  0  0  0  0999 V2000
    0.8660    4.5000    0.0000 C   0  0  0  0  0  0  0  0  0  0  0  0
    0.8660    3.5000    0.0000 C   0  0  0  0  0  0  0  0  0  0  0  0
    0.0000    3.0000    0.0000 Cl  0  0  0  0  0  0  0  0  0  0  0  0
    1.7321    3.0000    0.0000 C   0  0  0  0  0  0  0  0  0  0  0  0
    2.5981    3.5000    0.0000 C   0  0  0  0  0  0  0  0  0  0  0  0
    3.4641    3.0000    0.0000 Cl  0  0  0  0  0  0  0  0  0  0  0  0
    2.5981    4.5000    0.0000 C   0  0  0  0  0  0  0  0  0  0  0  0
    1.7320    5.0000    0.0000 C   0  0  0  0  0  0  0  0  0  0  0  0
  1  2  1  0  0  0  0
  2  3  1  0  0  0  0
  2  4  2  0  0  0  0
  4  5  1  0  0  0  0
  5  6  1  0  0  0  0
  5  7  2  0  0  0  0
  7  8  1  0  0  0  0
  8  1  2  0  0  0  0
M  END
$$$$
93
 OpenBabel08241414562D

  9  9  0  0  0  0  0  0  0  0999 V2000
    0.0000    0.0000    0.0000 C   0  0  0  0  0  0  0  0  0  0  0  0
    0.8660    0.5000    0.0000 C   0  0  0  0  0  0  0  0  0  0  0  0
    1.7321    0.0000    0.0000 Cl  0  0  0  0  0  0  0  0  0  0  0  0
    0.8660    1.5000    0.0000 C   0  0  0  0  0  0  0  0  0  0  0  0
    0.0000    2.0000    0.0000 C   0  0  0  0  0  0  0  0  0  0  0  0
    0.0000    3.0000    0.0000 F   0  0  0  0  0  0  0  0  0  0  0  0
   -0.8660    1.5000    0.0000 C   0  0  0  0  0  0  0  0  0  0  0  0
   -1.7321    2.0000    0.0000 F   0  0  0  0  0  0  0  0  0  0  0  0
   -0.8660    0.5000    0.0000 C   0  0  0  0  0  0  0  0  0  0  0  0
  1  2  1  0  0  0  0
  2  3  1  0  0  0  0
  2  4  2  0  0  0  0
  4  5  1  0  0  0  0
  5  6  1  0  0  0  0
  5  7  2  0  0  0  0
  7  8  1  0  0  0  0
  7  9  1  0  0  0  0
  9  1  2  0  0  0  0
M  END
$$$$
94
 OpenBabel08241414562D

  8  8  0  0  0  0  0  0  0  0999 V2000
    2.5981    4.5000    0.0000 C   0  0  0  0  0  0  0  0  0  0  0  0
    2.5981    3.5000    0.0000 C   0  0  0  0  0  0  0  0  0  0  0  0
    3.4641    3.0000    0.0000 Cl  0  0  0  0  0  0  0  0  0  0  0  0
    1.7321    3.0000    0.0000 C   0  0  0  0  0  0  0  0  0  0  0  0
    0.8660    3.5000    0.0000 C   0  0  0  0  0  0  0  0  0  0  0  0
    0.0000    3.0000    0.0000 F   0  0  0  0  0  0  0  0  0  0  0  0
    0.8660    4.5000    0.0000 C   0  0  0  0  0  0  0  0  0  0  0  0
    1.7320    5.0000    0.0000 C   0  0  0  0  0  0  0  0  0  0  0  0
  1  2  1  0  0  0  0
  2  3  1  0  0  0  0
  2  4  2  0  0  0  0
  4  5  1  0  0  0  0
  5  6  1  0  0  0  0
  5  7  2  0  0  0  0
  7  8  1  0  0  0  0
  8  1  2  0  0  0  0
M  END
$$$$
95
 OpenBabel08241414562D

  8  8  0  0  0  0  0  0  0  0999 V2000
    1.5000    3.8660    0.0000 C   0  0  0  0  0  0  0  0  0  0  0  0
    1.0000    3.0000    0.0000 C   0  0  0  0  0  0  0  0  0  0  0  0
    0.0000    3.0000    0.0000 Cl  0  0  0  0  0  0  0  0  0  0  0  0
    1.5000    2.1340    0.0000 C   0  0  0  0  0  0  0  0  0  0  0  0
    2.5000    2.1340    0.0000 C   0  0  0  0  0  0  0  0  0  0  0  0
    3.0000    3.0000    0.0000 C   0  0  0  0  0  0  0  0  0  0  0  0
    4.0000    3.0000    0.0000 Cl  0  0  0  0  0  0  0  0  0  0  0  0
    2.5000    3.8660    0.0000 C   0  0  0  0  0  0  0  0  0  0  0  0
  1  2  1  0  0  0  0
  2  3  1  0  0  0  0
  2  4  2  0  0  0  0
  4  5  1  0  0  0  0
  5  6  2  0  0  0  0
  6  7  1  0  0  0  0
  6  8  1  0  0  0  0
  8  1  2  0  0  0  0
M  END
$$$$
96
 OpenBabel08241414562D

 12 13  0  0  0  0  0  0  0  0999 V2000
    0.0000    2.0000    0.0000 C   0  0  0  0  0  0  0  0  0  0  0  0
   -0.8660    1.5000    0.0000 C   0  0  0  0  0  0  0  0  0  0  0  0
   -0.8660    0.5000    0.0000 C   0  0  0  0  0  0  0  0  0  0  0  0
    0.0000    0.0000    0.0000 C   0  0  0  0  0  0  0  0  0  0  0  0
    0.0000   -1.0000    0.0000 Cl  0  0  0  0  0  0  0  0  0  0  0  0
    0.8660    0.5000    0.0000 C   0  0  0  0  0  0  0  0  0  0  0  0
    1.7321    0.0000    0.0000 Cl  0  0  0  0  0  0  0  0  0  0  0  0
    0.8660    1.5000    0.0000 C   0  0  0  0  0  0  0  0  0  0  0  0
   -1.8171    0.1910    0.0000 N   0  0  0  0  0  0  0  0  0  0  0  0
   -2.4049    1.0000    0.0000 C   0  0  0  0  0  0  0  0  0  0  0  0
   -3.4049    1.0000    0.0000 O   0  0  0  0  0  0  0  0  0  0  0  0
   -1.8171    1.8090    0.0000 C   0  0  0  0  0  0  0  0  0  0  0  0
  1  2  1  0  0  0  0
  2  3  2  0  0  0  0
  3  4  1  0  0  0  0
  3  9  1  0  0  0  0
  4  5  1  0  0  0  0
  4  6  2  0  0  0  0
  6  7  1  0  0  0  0
  6  8  1  0  0  0  0
  8  1  2  0  0  0  0
  9 10  1  0  0  0  0
 10 11  2  0  0  0  0
 10 12  1  0  0  0  0
 12  2  1  0  0  0  0
M  END
$$$$
97
 OpenBabel08241414562D

  8  8  0  0  0  0  0  0  0  0999 V2000
    1.7320    5.0000    0.0000 C   0  0  0  0  0  0  0  0  0  0  0  0
    0.8660    4.5000    0.0000 C   0  0  0  0  0  0  0  0  0  0  0  0
    0.8660    3.5000    0.0000 C   0  0  0  0  0  0  0  0  0  0  0  0
    0.0000    3.0000    0.0000 Br  0  0  0  0  0  0  0  0  0  0  0  0
    1.7321    3.0000    0.0000 C   0  0  0  0  0  0  0  0  0  0  0  0
    2.5981    3.5000    0.0000 C   0  0  0  0  0  0  0  0  0  0  0  0
    3.4641    3.0000    0.0000 Br  0  0  0  0  0  0  0  0  0  0  0  0
    2.5981    4.5000    0.0000 C   0  0  0  0  0  0  0  0  0  0  0  0
  1  2  1  0  0  0  0
  2  3  2  0  0  0  0
  3  4  1  0  0  0  0
  3  5  1  0  0  0  0
  5  6  2  0  0  0  0
  6  7  1  0  0  0  0
  6  8  1  0  0  0  0
  8  1  2  0  0  0  0
M  END
$$$$
99
 OpenBabel08241414562D

 12 11  0  0  0  0  0  0  0  0999 V2000
    0.8660    0.5000    0.0000 C   0  0  0  0  0  0  0  0  0  0  0  0
    0.0000    0.0000    0.0000 O   0  0  0  0  0  0  0  0  0  0  0  0
    1.7321    0.0000    0.0000 C   0  0  0  0  0  0  0  0  0  0  0  0
    2.5981    0.5000    0.0000 C   0  0  0  0  0  0  0  0  0  0  0  0
    3.4641    0.0000    0.0000 C   0  0  0  0  0  0  0  0  0  0  0  0
    4.3301    0.5000    0.0000 C   0  0  0  0  0  0  0  0  0  0  0  0
    5.1962    0.0000    0.0000 C   0  0  0  0  0  0  0  0  0  0  0  0
    6.0622    0.5000    0.0000 N   0  0  0  0  0  0  0  0  0  0  0  0
    6.9282    0.0000    0.0000 P   0  0  0  0  0  0  0  0  0  0  0  0
    7.4282    0.8660    0.0000 S   0  0  0  0  0  0  0  0  0  0  0  0
    7.7942   -0.5000    0.0000 C   0  0  0  0  0  0  0  0  0  0  0  0
    6.4282   -0.8660    0.0000 C   0  0  0  0  0  0  0  0  0  0  0  0
  1  2  2  0  0  0  0
  1  3  1  0  0  0  0
  3  4  1  0  0  0  0
  4  5  1  0  0  0  0
  5  6  1  0  0  0  0
  6  7  1  0  0  0  0
  7  8  1  0  0  0  0
  8  9  1  0  0  0  0
  9 10  2  0  0  0  0
  9 11  1  0  0  0  0
  9 12  1  0  0  0  0
M  END
$$$$
